# Supplementary material for: Dynamic Changes in Antibodies and Proteome in Breast Milk of Mothers Infected with Wild-Type SARS-CoV-2 and Omicron: A Longitudinal Study
Source: Nutrients. 2025 Apr 21;17(8):1396. doi: 10.3390/nu17081396 (PMC12030011; doi:10.3390/nu17081396)
Supplement: Supplementary file 1 [file nutrients-17-01396-s001.zip]

Archive with 4 entries (4 files):
- Figure S1.png
- Figure S2.png
- Supplementary Methods.pdf
- Supplementary Tables.xlsx
