# Supplementary material for: Dynamic Changes in Antibodies and Proteome in Breast Milk of Mothers Infected with Wild-Type SARS-CoV-2 and Omicron: A Longitudinal Study
Source: Nutrients. 2025 Apr 21;17(8):1396. doi: 10.3390/nu17081396 (PMC12030011; doi:10.3390/nu17081396)
Supplement: Supplementary file 1 [file nutrients-17-01396-s001.zip › Supplementary Tables.xlsx]

## Sheet: Table S1
Table S1. Breast Milk Proteome in Mothers Infected by Omicron Variant
ProteinID	Description	Omicron_0201	Omicron_0204	Omicron_0207	Omicron_0214	Omicron_0221	Omicron_0228	Omicron_0235	Omicron_0242	Omicron_0400	Omicron_0402	Omicron_0404	Omicron_0407	Omicron_0414	Omicron_0421	Omicron_0428	Omicron_0435	Omicron_0442	Omicron_0504	Omicron_0507	Omicron_0514	Omicron_1501	Omicron_1504	Omicron_1507	Omicron_1514	Omicron_1521	Omicron_1528	Omicron_1535	Omicron_1542	Omicron_1601	Omicron_1604	Omicron_1607	Omicron_1614	Omicron_1621	Omicron_1628	Omicron_1635	Omicron_1642	Omicron_1900	Omicron_1902	Omicron_1904	Omicron_1907	Omicron_1914	Omicron_1921	Omicron_1928	Omicron_1935	Omicron_1942	Omicron_2101	Omicron_2104	Omicron_2107
A0A075B6H7	Probable non-functional immunoglobulin kappa variable 3-7	385863170	345333060	260739360	489428670	318997760	377732380	312183680	388285820	138198370	232572340	159481220	141584540	204356060	211469010	296999100	242776880	137724910	274911230	332936030	254500770	285504740	258655980	326769000	180413340	319072200	291171650	325776800	384561250	721495200	541109300	637740740	634411000	620307700	627637250	630937200	785235000	209216220	222417840	156772270	196794580	189297100	269175580	224188380	212463260	200713490	620202750	680022700	508841800
A0A075B6I0	Immunoglobulin lambda variable 8-61	49748676	42088204	32300662	58251224	25967964	48702630	49991204	46094868	0	18013368	0	8442100	14124308	0	28998420	17479560	13968924	118898700	141282540	86343280	65485530	47430510	45325676	24608348	65760540	43384280	55568320	68843910	0	0	0	0	0	0	0	0	34408190	58828740	38119108	43282264	47159292	51293004	46537828	37718692	40837350	50954800	51621650	36304224
A0A075B6I9	Immunoglobulin lambda variable 7-46	0	0	0	0	0	0	0	0	2.24917e+06	0	0	1.5899e+06	3.81946e+06	0	8921302	3.32715e+06	2.25481e+06	17937960	25514352	15064818	28080738	22157200	18289240	9069622	26071304	19241878	21881114	28964026	11029927	10429959	13724500	10000365	8938744	11542054	10846699	15405992	12319618	11170258	9555474	10855350	9930349	0	0	10615705	10715077	13267530	13878905	8236436
A0A075B6J9	Immunoglobulin lambda variable 2-18	37563444	34995108	26928786	43102664	21067184	36541316	43141810	38543390	12924394	0	0	0	21592714	15145204	19544820	13301750	8392311	51283130	50699000	38655380	18959516	23276486	17316676	9344662	30009062	18901440	23251436	26245850	14750521	14805736	17796840	13521371	17391040	17459098	21495420	0	33404356	42777424	34749816	41053044	38706670	39539516	41454210	36996296	32749928	38801156	37606812	28334994
A0A075B6K4	Immunoglobulin lambda variable 3-10	105006216	116430770	87393110	142723440	34605108	110490510	109668350	117756936	35238428	60271180	46205240	30869268	65058350	57387890	57817880	40749268	44099772	76779096	85033150	53949616	99555210	62032636	42812640	0	101293040	41218650	46602908	100642264	0	93974390	90841336	81941940	82422700	110562410	86076550	115457864	0	54059716	97406880	87599880	24264130	152561280	0	132417816	28185984	105817860	118940216	74970216
A0A075B6K5	Immunoglobulin lambda variable 3-9	17968522	19864274	10477231	23448148	6.50274e+06	24785964	24657478	16828200	1.46767e+06	5.34443e+06	3.2824e+06	0	0	0	0	0	0	0	0	0	10553336	10598165	6903015	4669975	21856256	7.1536e+06	11463116	17118660	13598586	14497665	10555320	11124099	12862611	14194683	12040932	15801290	18378914	19887300	16088955	13347713	0	18972882	16951056	21818138	25492390	16680244	0	0
A0A075B6S5	Immunoglobulin kappa variable 1-27	111474180	91459464	62988250	122968650	77951510	94106350	74076104	98997144	59265730	74497320	71329690	49379016	69532904	70331290	105546470	73014136	54444484	124452904	98161930	59909388	113753496	99929900	110974020	48792000	116970020	111179740	124169144	105556010	148000130	126573064	144022880	148454350	136435800	129597150	138001810	178166450	65098360	62896950	50782428	45670144	42428200	62563580	59426236	59670024	72473030	122209320	155021660	110151304
A0A087WSX0	Immunoglobulin lambda variable 5-45	24261968	28868450	14974797	33128250	9141725	32732034	40251436	27427600	1.33031e+06	0	0	0	5.25257e+06	0	5.46055e+06	3021748	0	18140406	20797406	14664154	18897404	14500367	10029993	0	0	10418044	11524969	10756531	28136348	24864734	26203020	22529104	29404684	22838950	24188754	27116050	0	0	0	5471444	6394898	9436211	0	0	6.36889e+06	21229164	20388628	0
A0A087WSY6	Immunoglobulin kappa variable 3D-15	40694344	36662910	26830132	45649892	22859358	32387568	33986010	28386818	8354172	11019323	7813772	7.60252e+06	10753606	18363162	25218694	20289818	14623633	84522260	72342630	46185470	59178050	42088070	44823460	23955616	76946480	42336428	46905250	48192280	74227390	58783456	71752020	59162720	68297680	64840300	71030600	81550070	27998228	28387922	23641304	39854404	35252350	29557950	27588774	26163182	22897222	58027776	54459490	49758852
A0A0A0MS15	Immunoglobulin heavy variable 3-49	127593610	88803290	63058510	92147816	55389388	74160800	68506170	55410636	28192940	40505292	26841458	21929214	26608002	35541940	81359350	44667796	27151482	79947820	96790770	49212476	93396510	65773480	73397330	47084000	83317340	92996696	151342980	92871180	165686580	146482240	160777760	180619070	188125700	217533820	190565300	218517260	82569096	82243730	70870020	40124584	25831008	105399710	73812890	79268360	78274170	84441160	143506180	88104840
A0A0B4J1U7	Immunoglobulin heavy variable 6-1	167779040	148296740	115880184	186171730	103286344	156523870	147231490	154448980	28107422	43824960	37076956	21129836	38080910	37285588	50170100	37369940	25422140	145049010	167754580	126263416	87761220	90625320	75186170	45081612	93922980	81080220	97624850	74074290	214945420	193085000	228513900	220418320	237152910	224855250	252763700	281773150	200750420	272364770	216863940	245195470	225017740	211315790	294863780	282779200	276913470	121554450	145579660	111395464
A0A0B4J1V0	Immunoglobulin heavy variable 3-15	179142740	144411330	118946620	198588770	116359160	191395060	198487070	151189330	119404184	116373940	77800080	124537384	180858960	215241090	299192600	245295040	142335300	304034530	381936000	241559380	348638600	346539200	315595330	168542430	363765600	321293570	367839360	434029440	322950880	253177140	359044500	401492400	427571200	321308770	276859000	338113400	172374030	232987220	198379460	192121820	178469550	225415760	211298420	200652140	211483630	315540740	332543040	244657250
A0A0B4J1X5	Immunoglobulin heavy variable 3-74	112005550	104949624	72938540	125345350	60958864	112084270	104539010	99227096	33218798	59359350	51187444	34427292	42692480	53840256	67873840	48130784	31674460	211903550	241509330	169045740	145739860	127838360	117037180	51345860	92133750	107119160	130967890	124461020	240659840	155897200	77045840	203622990	184253950	180179230	209701570	274982530	64190092	82215750	67016764	55063350	42535588	98505210	75140510	54551530	56785240	165422880	196871860	143974530
A0A0B4J1Y8	Immunoglobulin lambda variable 9-49	13765236	12070834	8412126	67879064	15544815	18807222	21648944	20230048	9885555	10858068	12320899	7080015	14987390	0	21919644	14265541	11481906	0	9539023	32481938	49499910	46176890	33758360	20083596	52423796	39782840	41896520	46406136	28857246	25399612	36555250	34182230	32299652	34481824	33750840	40098148	13181418	18594506	96215384	91619560	61255080	54081748	36103936	34129060	32548996	14738652	12202637	7148071
A0A0B4J1Y9	Immunoglobulin heavy variable 3-72	21886260	3.24863e+06	10494067	18077782	0	0	0	2.54146e+06	0	0	1.1389e+06	0	0	0	12328997	7699723	5605510	14292600	17427934	10011682	0	0	0	0	0	0	0	0	22185276	23399640	24241574	23096564	22631132	23650600	17576978	23917986	0	0	0	7937881	0	0	7.08904e+06	0	0	41077624	42819424	34335868
A0A0C4DH25	Immunoglobulin kappa variable 3D-20	56132510	48061884	35859710	70306000	37018050	54138376	59001260	50252100	17909522	23450590	18571192	12895262	28323994	19944014	33210168	25428172	17105796	43059090	59101730	34767924	47101740	44449148	45558376	19392674	51533030	41140510	50100530	55156800	118946280	105941980	135905950	121878510	116541940	118962580	94015960	114116216	39138664	46697936	34729976	35674410	38533620	53836576	39233870	29856740	40861536	84265200	86219310	75067370
A0A0C4DH36	Probable non-functional immunoglobulin heavy variable 3-38	27162456	16692689	15138536	22928862	17110384	23066590	27200462	16169351	9249837	9632805	8756852	5.56225e+06	10762257	0	15614767	10769201	6.29746e+06	17630034	28582876	14040547	29931232	26580948	21754178	12096776	31968166	27030728	32768738	26503378	20736614	19981708	23534136	21776678	25874816	22816584	22640636	29640848	29747448	35471852	31264274	22517244	20821332	32706974	34263230	32572034	42886936	33979676	40048124	28930428
A0A0C4DH38	Immunoglobulin heavy variable 5-51	46345204	10348411	26144208	50045710	9070049	13879245	43939908	24621986	0	0	9635157	7786828	26660040	0	25851998	0	0	44900396	37674016	20097824	49260224	66085096	56330304	12120160	26842590	42396204	34374376	25900984	55779970	41564628	44722532	37044596	67865090	51358736	42955244	97362460	0	0	0	12280701	0	0	0	0	23881722	0	17368194	0
A0A0J9YX35	Immunoglobulin heavy variable 3-64D	285799800	241314830	258743310	672344060	246487040	671943740	476626370	461840500	515078750	1057618000	674746240	451899420	622713500	213025700	259137420	239643170	111327160	0	335745470	293385860	531577730	307504130	443618140	90124130	155929340	283463300	293282850	242795380	164604560	174865060	139404260	162746200	208713490	181868690	263218580	278002660	266710430	299571940	26097222	14274860	7.96714e+06	198981760	119078570	200486460	320584220	477560600	474941100	313731840
A0A0J9YXX1	Immunoglobulin heavy variable 5-10-1	31536638	36318030	25377104	46092930	20318510	36564850	37316284	33501202	39819120	55668570	39979220	29247538	65316508	55319844	69135460	59766450	40919052	58053636	74917250	44745236	108724960	130588264	116657250	53886224	112995840	109365600	129971210	125973120	8.27877e+06	0	14422674	7.56253e+06	7.34154e+06	0	9284298	11871891	7.89699e+06	0	4889950	0	0	0	6.78488e+06	0	0	130237310	166594140	116114930
A0M8Q6	Immunoglobulin lambda constant 7	19675428	19055974	13975294	24402834	0	15173007	16256664	17943424	0	0	1.35192e+06	0	1.69377e+06	2.06742e+06	2.80479e+06	1.95291e+06	2.05977e+06	15666822	28388300	13599895	26108710	25089628	17183134	0	24244664	14941011	15244524	16583806	0	0	0	0	0	0	0	0	0	0	0	683753	0	0	0	0	7459968	67187070	55952396	58870824
O00115	Deoxyribonuclease-2-alpha	14965165	24843246	16497483	26018250	13590450	24697704	21524958	16690365	8451855	12966116	10408981	5.28355e+06	18046434	0	17126060	13506575	9795644	15088703	16903550	0	43429260	36584012	33279372	12267793	32740658	16960368	24826276	23911394	25526826	23064572	28754576	24660208	43153780	36014396	38937810	43812572	0	23681828	20906350	17991910	30933440	22986380	24010132	22496008	15495139	37486736	52730000	38586370
O00116	Alkyldihydroxyacetonephosphate synthase, peroxisomal	33135192	20186762	27444834	21817268	37033684	34105660	28770564	36046184	72866904	37691970	43765150	55631860	48742868	43588252	37100464	67424560	45873284	0	17102002	27902580	20018218	20605650	16510277	43628064	19134338	45318280	30363156	24622500	0	0	10533116	14522873	14893430	10220876	19797228	19298542	18970872	0	24214998	23643270	21009460	17552666	22232624	22768244	23513290	0	5.87904e+06	15303922
O00159	Unconventional myosin-Ic	15016952	9625012	11073627	16818742	9803810	12844650	9559786	12503520	19165530	21049728	19005948	16622316	27853294	25275206	19866988	20024856	21851892	0	9851092	11650261	0	11300700	8578446	10343499	0	10466516	18007420	13395590	11733973	0	0	0	16602841	15782686	9633346	16751203	0	0	0	24807166	0	0	0	0	0	19416336	20515572	16830156
O00161	Synaptosomal-associated protein 23	98130616	60612532	78368560	66772944	61588776	66515060	62228996	87567350	80615390	82353350	64738880	58784490	102418580	75246300	78328160	61829930	55692564	52075780	70077864	58038804	38520224	49303052	40936596	38644268	35450376	50089580	51150416	57715476	37194364	29610750	36170556	46231692	52019564	46853188	45562548	34618870	64993824	63123480	93883624	76074090	63178610	51491856	63478896	77879530	61140240	28844390	31639352	50813084
O00182	Galectin-9	12898673	34282372	37722864	19974738	19827028	17070436	14999581	18340442	6951959	18549970	21282984	17300962	12026141	0	8.05731e+06	7666511	10332790	16823318	28573072	22833520	0	16760794	11312415	10557384	0	0	4911778	0	12587996	9564596	15099296	0	15719426	0	0	8750906	0	0	16908576	20987828	13913868	6308908	6640025	0	9090335	9838275	15470880	18334704
O00264	Membrane-associated progesterone receptor component 1	31057626	16903414	28381098	19513426	32572112	24489116	12769149	23428686	28420568	19772654	16003124	21021608	20690086	20853680	22569576	27771380	25678478	10005346	29034096	33493354	15398026	21278258	12932696	30027480	19727764	19922614	21798908	24506934	0	11172595	14942594	19036024	22309610	19472262	20061006	12342959	24053040	23401620	32408732	26055500	21309100	19601878	25785920	24663648	22296970	0	0	0
O00292	Left-right determination factor 2	11238766	23087038	10138820	0	11542325	15898012	0	22392984	6.35935e+06	0	4.95856e+06	4954855	11089947	0	10982886	9193071	4817046	0	30798150	22529428	36527916	39940690	42968116	12400869	38262492	30328470	36863210	24591072	16514156	17323030	24337530	24331430	12382209	13084821	15363411	27373846	0	14057714	0	15883324	24623520	0	0	20093036	20661166	20575586	0	9033098
O00299	Chloride intracellular channel protein 1	70595380	87228070	95773290	107171100	82680690	75483930	56050612	105888230	127882136	148892620	136707500	148521980	216317890	155007490	111953030	151461730	169604740	73944584	94723200	126863144	60093344	74318810	82545980	76473930	64441964	71105910	97459170	78829730	51642156	34266468	53710356	64032332	76511970	66338684	57341690	65872972	57288040	56403684	73580010	86710850	87398020	71128100	66760800	52741892	62848828	101420200	179541330	225870880
O00300	Tumor necrosis factor receptor superfamily member 11B	98585320	77765064	86627420	77715810	41784356	47517276	77597000	39436140	11737527	18178130	24042072	31717372	34838020	27378182	23674692	9367492	12750397	124405210	126870880	70074410	75396590	46503736	62449620	44645176	71163670	39644430	103638984	122002830	59626910	132385910	110413016	149920600	135410990	107212830	54732360	57811436	61710244	57040068	52503370	27424212	56490880	87353990	58151548	55331890	37613532	178162900	160559220	264059220
O00339	Matrilin-2	16999658	12669285	12798562	21405862	8669204	12613394	14926486	12546886	12466851	14570501	18769678	10210272	17928218	17079926	24248684	14643127	8655169	16017745	22609994	12379470	24164892	9853921	16444040	5610676	0	13057970	13019520	13642931	21377070	20012216	21843702	30417202	22758518	26551578	21884192	23172834	30030636	39244320	20692842	26970596	24009730	33882680	30803094	27993734	25579132	0	17696006	15235206
O00391	Sulfhydryl oxidase 1	320626800	328394560	300715940	455471260	284443140	498083900	410552640	419326980	355563620	549320600	480520450	297630940	530630140	497333280	683017500	485287870	388213700	323607650	325902560	233279070	526638850	385144200	514491840	285477100	490513800	532078370	540664260	543203650	290914140	257471950	341285250	352671400	375520700	364531070	322989800	388270660	677398800	713053800	431451780	458952300	556200060	650905660	554382140	549233100	534950140	537602500	716420400	641188900
O00462	Beta-mannosidase	14965808	11619537	9894307	16612804	8339790	13443070	12033350	10214202	8203877	7957181	6579100	4.09109e+06	6665276	9810680	11936393	8137802	7.53672e+06	8505479	13908827	9181117	17330694	12041539	10916951	10211709	13539751	0	7.9422e+06	18931482	18129332	22591940	25008406	25390394	21481192	26073704	23554290	29568440	20010600	23074926	14819224	20077970	26661030	21513838	22449926	17761776	19661186	19692528	20500488	19232074
O00468	Agrin	0	15541971	9582488	7.92743e+06	4.16668e+06	9646849	0	0	3.64153e+06	15181741	7429160	0	5.96822e+06	0	6.33277e+06	8.3613e+06	3.87272e+06	20074228	18768872	0	0	20755028	14317601	0	20068164	12268029	8673238	18872760	28123530	12720232	16953942	9272935	15351594	15166718	12871354	14848852	0	12069502	0	13190592	0	15857377	8379986	10111949	8902535	15385363	11377558	0
O00560	Syntenin-1	88808570	79809600	76327980	90646350	47843984	79679144	92092680	93505230	92518610	149388860	130503340	93338810	150966930	130230480	181150300	169386740	148406200	89368330	96501016	49188510	154037980	130501520	135551280	72694490	145494180	148861120	154843250	134909810	153208220	90785430	112167290	127874770	103719016	110642820	110206470	126247090	125288540	135302290	88737510	96846460	116541720	129523030	119004424	111359960	96227030	151445600	175865870	170561090
O00571	ATP-dependent RNA helicase DDX3X	9935268	7347374	9710700	8776874	11836358	9961807	0	11349681	11334011	7642555	10739823	10968219	9883241	8259561	5.82191e+06	10239594	9410494	0	0	10699999	5.55277e+06	8554245	8275012	10041155	0	9261992	11391724	6732234	0	0	3.4979e+06	5.90862e+06	4383173	6180137	0	5.10071e+06	6.41169e+06	0	10449244	2.12245e+06	5.381e+06	6722350	6.58483e+06	5408972	4474271	0	0	10436075
O00584	Ribonuclease T2	27106788	52368184	42130750	36386370	22857682	35407750	33943510	28462050	11636605	29610318	24193524	9109113	19719498	18405096	23257804	19166286	15168611	15163403	20788612	7.95156e+06	41681896	47892856	29916284	11923281	36053150	32651808	24501438	23893842	25468746	26359728	32203136	23595612	30032206	35719360	42672516	42155176	23246474	27598394	20076652	27361948	27326686	24043016	23767980	24848074	23126726	54503148	65771076	37070850
O00592	Podocalyxin	41716764	62092452	49610496	52789292	29199906	44081970	43357044	55822276	69822000	129087350	100814056	93191980	142767950	89497340	97764056	110608070	94204060	40633280	57450930	49474180	70830424	104034216	66340356	34317492	58028916	62799656	75516210	94712600	53836616	40352376	50503380	51270108	55163080	52004484	56354860	50735850	32762636	26770728	25463452	35620790	33140092	31146078	29098860	22259330	29877296	82275730	141374130	118646800
O00754	Lysosomal alpha-mannosidase	26605268	15550237	25130668	39998804	21120844	25731134	0	18566756	0	0	0	0	0	0	0	0	7.92729e+06	24421766	21802862	16932438	42977270	21847160	36259052	17042620	64381264	32496274	41796108	35875844	48613836	48776650	76493280	57138144	57828816	55377510	54962564	47267810	42621276	93468510	53636310	291042530	27937966	80385670	7680869	66979696	0	21142338	27214402	25184742
O00763	Acetyl-CoA carboxylase 2	58859780	59704444	73119630	48035996	75021960	47813656	33458886	74671090	79412720	50476640	71921060	85227180	45657230	43692744	30568022	47880016	63891570	26546124	57531644	87864760	38535864	82960110	53884044	93884310	47125316	66116370	60677320	48399250	17204664	17115924	15983891	24560518	35721480	22055052	31063752	27126076	50038140	46347964	71576480	66856624	46142240	36141292	46789996	37249150	43199704	24614320	34851772	52578956
O00764	Pyridoxal kinase	21239032	19787788	29628126	20677604	39757440	21865196	21803528	25434212	32493384	21768906	23420264	37740000	21673648	33733244	28622760	36406064	35772490	14850892	33844730	36654750	26274372	31578784	22452368	37303424	24747482	25724964	20445632	31770374	14616527	14423988	13206596	21887004	25926176	19553204	20754858	17685736	18714318	22880818	28229274	33221014	26222164	15412532	13836823	19348898	22733138	11052204	24483134	32522634
O14672	Disintegrin and metalloproteinase domain-containing protein 10	23537884	27896592	21793060	24679342	17181842	22913992	22989930	19886204	9625041	17414546	16042551	8533196	19003808	20891960	24019530	11286199	10852054	23034526	22953104	11688483	41049470	35608784	30650898	15900330	42951492	26370316	27838808	21428766	23343404	33110186	40756176	30869698	32276546	36103452	27274052	38966776	31541278	30574536	25916192	33999620	26819686	35105204	33269964	30017958	29910178	40128930	46759024	30393358
O14745	Na(+)/H(+) exchange regulatory cofactor NHE-RF1	49507076	52139170	55876520	61240776	49284228	49289004	40917932	64599372	77825490	106851870	95954824	100971310	137804740	107286840	94422060	117358720	119667096	43967510	68397530	75482270	47739240	57363868	46230004	37501164	48935250	51742864	59191540	61997012	35881970	26869270	41954796	50881296	59656316	49718400	42708520	47220684	29630452	34271124	49697012	55949850	55584508	34031596	36578256	32916756	39158468	63128856	105486560	135995120
O14773	Tripeptidyl-peptidase 1	16835972	39322388	20597672	20321320	8847545	18374910	15571286	16771059	9551924	21817260	15012768	7315208	16534679	16306200	16094518	14342727	11285720	15540243	17206890	8721447	25490876	45880996	22541018	9698376	24288506	21948374	18573240	21545774	21395200	19091346	23434306	16205603	22933134	23651946	27193548	33990304	17841742	15885929	19730304	17002010	19347696	22038756	18234834	19507262	17864872	32716544	30240420	13671623
O14818	Proteasome subunit alpha type-7	21262012	21701214	25051154	19607476	31544622	24235002	15163740	21776332	28265060	19463822	27148542	31171204	19489742	22051524	14001460	24273100	28181210	7.1811e+06	19324962	25569506	16022296	19302370	17913274	32314468	16105496	22308370	18270804	18832158	0	0	4.79387e+06	7.89639e+06	20835368	13580773	10980829	14713826	19279928	21223264	21323378	15225970	14416898	20280650	19349632	15699178	23015316	7.73954e+06	13809022	20185414
O14908	PDZ domain-containing protein GIPC1	18976434	11267879	13087547	14067692	10539230	12433210	11087846	15481994	18226418	19764842	16051759	17454630	28823648	19560502	21481786	18792408	23439814	0	6241722	10178577	5886220	6847038	9164223	10372881	0	13267052	9357712	16242253	8.22782e+06	0	0	12874075	11804308	12407290	0	11306817	0	0	12255498	18109498	14792132	10827199	8648946	9770463	13735513	0	17704946	13325451
O15143	Actin-related protein 2/3 complex subunit 1B	20033318	19150774	15770104	6.5642e+06	21828080	13053601	0	14535343	21962394	18191522	18092340	22157670	25774910	23673310	22001372	24419836	27257628	0	23760826	22129656	11165924	13224174	29043522	21155898	12907029	14097256	15008431	22440006	0	0	0	10718919	17046680	10783207	0	21304266	0	17790458	20690044	21729352	19079684	12803680	16933922	15894035	11880958	0	15217506	18341586
O15144	Actin-related protein 2/3 complex subunit 2	11239376	14115397	12687650	10334103	12230399	12772665	0	12062104	15493146	11721801	13414446	15119831	13555451	14094871	10655936	15073066	17282568	0	9676585	12647030	0	14036936	19219736	12631645	0	13542062	11694828	13825090	8425907	6.96123e+06	3.59176e+06	10564581	13655939	10513941	12135674	11055532	14174624	0	14980020	11045582	0	0	12636844	0	0	9080543	10615108	11190000
O15145	Actin-related protein 2/3 complex subunit 3	12694449	16940864	15878235	13188304	13159227	13205240	13660701	13150073	15613135	13225908	13440855	18821562	15659700	16351955	13954620	21256118	23435940	0	17215472	19015912	11126030	0	17487436	13452366	11753039	12101405	12701696	17543432	8.07798e+06	0	9266115	8475000	12808861	12148751	0	7958273	0	12808707	12727297	17505956	13765380	12332920	13874934	11536804	11268120	9784023	14426076	13924607
O15260	Surfeit locus protein 4	8720364	12249486	21347892	0	25129192	8545075	8463670	14631694	17320790	9009191	14641672	19068306	20381932	12047253	10830619	13574892	15049654	0	14690094	19108304	0	13650991	9115789	23743374	0	18896320	18247340	0	0	0	0	0	0	0	0	0	0	0	0	19210824	0	0	0	0	0	0	0	0
O15305	Phosphomannomutase 2	20656910	20124232	23629156	17113154	26995844	21252186	21822332	23250848	23406538	23322180	24851498	23378966	21431704	23068272	19066036	22974006	27021446	11427489	18664528	24500338	20767714	26333656	20755648	32209606	22697210	25434494	20663988	27469870	13256565	34932976	10318700	20123352	22036630	19306364	20912990	22629724	0	17439808	22026300	26239466	22148678	13878837	16682446	18522162	21807676	6.43575e+06	15494469	27407126
O15372	Eukaryotic translation initiation factor 3 subunit H	5.6971e+06	5010612	5677309	4470139	6430645	5.17347e+06	3.45856e+06	5070767	5.53519e+06	3.87633e+06	4.13897e+06	5372335	4.1889e+06	3618854	2668228	4526844	4.55694e+06	0	4.68578e+06	5278619	0	2.78106e+06	2.39298e+06	5666131	0	3.68441e+06	3.54297e+06	3.90259e+06	0	0	0	0	0	0	1.8386e+06	2.94329e+06	1.80934e+06	1.23777e+06	0	3.63587e+06	3.8134e+06	3.84795e+06	0	4576363	4704226	0	1.99813e+06	2942829
O15498	Synaptobrevin homolog YKT6	80938160	47160508	53107136	45131444	52382524	55572596	47416588	64188570	65940316	55053416	48802816	46746132	74784720	64736836	79310504	56271304	54287770	38690570	50457224	43038136	33868588	50544870	44541370	47216600	41669816	51744668	53381612	40397330	47337172	37893530	38647588	52848780	59092960	47782336	58711840	48252250	56286760	53702844	72726160	65260644	55684464	46608720	58867492	61314044	52608280	20999484	22515624	43434556
O15511	Actin-related protein 2/3 complex subunit 5	0	16621692	13506670	10174105	8548319	12454198	9717339	16260363	22221566	23973058	19862678	23586136	0	19366630	25057124	25378920	25269416	0	22115616	19912570	0	0	26440934	16648139	0	0	0	18801966	0	0	0	0	0	0	0	0	0	0	0	15362062	19486012	0	0	0	18644316	0	16175823	21548152
O43175	D-3-phosphoglycerate dehydrogenase	20142172	15701519	21716736	15314017	25801296	23620150	18364318	24430710	26275840	18074358	23297118	29270276	20264846	22917528	20267882	28702052	34924652	11521205	21172468	27468714	20366062	24998786	18763562	33010872	19802384	26396946	20235560	22382776	8.094e+06	0	9739586	12650067	19146804	15141093	18142338	18884196	11366788	0	18794960	12490046	20004264	15882222	21854172	19700952	17748584	0	10452462	15903175
O43278	Kunitz-type protease inhibitor 1	48922976	52554560	47455748	57424430	37221444	51787692	51723748	44988976	44376172	67740620	54383610	33644784	68403220	60958920	80918840	50387824	45041096	41004790	45625590	25095476	89841976	77387240	75302264	46839588	81451000	69132696	70470920	85715940	69704250	63754012	76033800	75168180	76305304	79399060	69393630	83663000	74050790	73420540	73864320	63478140	61774104	74838616	69550560	69359040	61998890	97324080	83544870	72138400
O43291	Kunitz-type protease inhibitor 2	8.28647e+06	8498451	7.39381e+06	10912208	5288592	11582027	9386321	5.95718e+06	5.28077e+06	7.72328e+06	9107652	4.67844e+06	7.10577e+06	0	0	4508501	0	0	0	0	11972940	8966077	6.64504e+06	3.18405e+06	10973826	7.61442e+06	7807714	9201142	7889400	8565731	9659986	7959594	7.64774e+06	10834933	9336534	11110994	10461725	11957383	7.31004e+06	8.0635e+06	8698797	13567608	8294887	9635765	6387888	12615361	10929837	8399411
O43405	Cochlin	65658676	59965750	60838372	71018370	62787600	72587300	63461956	71610210	23553856	36071924	31082046	24150284	78706664	41496920	52627620	22874800	24315934	64355308	89494430	67814696	189707060	59064444	142503700	99251624	172316370	137773660	217172740	201789800	28496920	37675470	44884260	60069984	46703924	49071556	35565110	33781444	36569090	38188904	31756446	37751144	43883212	59939816	57423372	55000890	39498696	51230340	59945964	66922572
O43488	Aflatoxin B1 aldehyde reductase member 2	54267420	50904904	66838824	41941270	75477096	52281624	36150300	67143830	55353656	49259936	62052624	59440812	47845308	62058516	38852908	62255280	66556428	23109506	42388508	59641828	33644700	54618090	31554968	62371816	37502148	47737612	45354184	36709164	23185728	23367118	24079154	28704514	47712880	32975800	48657240	33441388	31752242	38082452	46532588	42806290	43159324	39129228	41743892	38906980	44578750	27785898	47467932	64027144
O43493	Trans-Golgi network integral membrane protein 2	11626950	7.72044e+06	7.11546e+06	10926409	8.2514e+06	13047588	12962916	8880991	9817629	16848766	15989391	6.47244e+06	14966904	15006011	21007414	8512273	8.24274e+06	7153786	14034991	6677815	19072818	12045575	10274610	6520350	14850883	8.19392e+06	5.63493e+06	10835752	6.16463e+06	6680337	8.22044e+06	7550815	8.27761e+06	11720274	11407516	7.18184e+06	9085790	9378321	8560573	7.92571e+06	8564472	9116052	9412183	7766454	11459238	11587735	8.22555e+06	9121725
O43598	5-hydroxymethyl-dUMP N-hydrolase	25981244	16638620	21720508	15535448	31743712	18271208	11775132	18017448	21811728	0	17091184	19723184	12689659	6.77718e+06	9582778	12814775	16299330	0	15304459	19572360	0	19835546	15162215	27506744	0	20636498	15649602	7113480	0	0	0	0	0	0	0	0	0	0	0	13122457	0	0	0	0	0	0	11261840	16123249
O43633	Charged multivesicular body protein 2a	20092798	19367086	15820052	13269280	8801002	15194813	14269933	14259880	11911164	20564432	16979134	12893605	19179992	13729609	11440906	15937286	12211651	20932386	12734292	13692737	0	21017518	17120710	10500171	19144062	15293970	14213590	21634124	18029682	12780314	0	15490831	16504815	13052023	14318613	16958096	0	13586484	12864871	0	0	0	11978113	14761645	0	27022212	31606688	17538118
O43707	Alpha-actinin-4	42818516	53416856	56632716	46467210	53171184	47355560	32507828	54884940	70042680	65992484	73849020	81449450	69812110	67353440	46331250	67798650	78596060	23218926	52421150	57261516	37601020	52572904	59958264	46243840	37108144	49401828	50754452	40190230	26586576	21559724	26944342	28322512	36317950	32985674	40205104	40901948	39075708	37871436	51249012	49050176	38699900	37496150	40505670	37323936	44110150	42595130	58991256	64109816
O43813	Glutathione S-transferase LANCL1	10891186	9062003	11023257	9144347	8213526	12597220	10328953	12336410	16088446	13689888	15186592	12134409	18613542	19869380	22927114	18972336	18329276	6973617	11572422	11707375	0	12124749	8797270	14750494	0	12150225	9785842	0	11555526	10667495	10270931	12614863	16655969	13892902	14307353	12242386	12333971	6999791	20605820	29094242	39414250	16703133	0	26705672	22261218	0	11293982	0
O43852	Calumenin	17127590	22430706	16492598	14939228	10753578	15709794	15135107	17696272	13802057	19301762	14501313	12487306	16071631	17014840	16367436	16580556	14293492	11310704	17532506	13838101	20433512	30280924	18021714	14056627	21407092	28062948	21056834	22431286	8957603	7.42357e+06	16235645	13007387	15693571	17824426	17032930	20060752	15144265	12756476	17878084	16798282	16084854	15891115	20161470	9138681	16965774	21320184	21298856	12353464
O60266	Adenylate cyclase type 3	28948968	12142182	15750312	14862374	14871225	19275398	18784254	19501996	15056538	12570729	10732990	12354120	20661556	14492716	18813944	12445236	10959260	6.18532e+06	14277255	9556840	9891541	12862001	12228250	11417798	13049997	13344563	16841212	13483397	18280338	16101133	16662466	21518992	24476608	19961708	23450658	18984110	20891122	16904782	23451936	22248516	19868274	13855475	17922906	21237724	18232356	6369839	7.05665e+06	13099049
O60488	Long-chain-fatty-acid--CoA ligase 4	18299316	7.07329e+06	6.88961e+06	8476863	7322324	9469680	7.34498e+06	7580296	7483814	0	3.72775e+06	3383353	8741613	5.00088e+06	7329199	2582901	0	0	5701401	4.63815e+06	0	0	0	3.43498e+06	0	2527389	0	0	12908450	10691739	8651432	18184766	14242161	9584275	10878679	8660935	9929700	7.52452e+06	9357851	10859088	8103362	5.62114e+06	7.46571e+06	6476160	7.13475e+06	3062334	0	5878720
O60506	Heterogeneous nuclear ribonucleoprotein Q	14549547	13094864	17495262	11281107	20505380	13536409	0	14343135	16135090	9879040	16078540	17704480	13114081	10803040	0	15941134	17914010	973610	14955628	16365422	10149658	13769086	12644240	18610484	13757164	15709344	14894645	12890995	0	0	9548581	0	12522304	0	12160917	0	0	0	10846984	10871610	11049066	12355155	13943028	10113382	11714018	0	5.91082e+06	7549462
O60543	Lipid transferase CIDEA	489779900	179660780	265429870	215292670	299817920	279361300	195297000	323271520	201974820	153349540	152865700	149875090	323524260	175062030	236362560	143611620	132562820	267829710	415341000	349739620	123750060	176561840	154608100	171826540	147208110	183451790	213045390	199564960	125565064	95941180	135173220	187938000	127193416	114802650	142790260	95016550	213111870	212678180	360911230	366733150	222355420	150985520	237069140	226407740	199207340	114604890	109784580	350011460
O60547	GDP-mannose 4,6 dehydratase	19663998	20773692	28519986	20707734	28502834	20620292	15611307	22539212	35229264	26209942	34843970	38821560	30018536	31722776	21242398	34003964	35732268	9891689	21290822	29452136	20893038	24654812	16957216	34665176	21813566	24845418	21506794	23310250	13341880	10717450	14357263	20279120	29146656	20404502	22876632	21774112	18738940	20380016	22824446	21611130	23522182	23478018	25291010	21968568	23362844	14669434	19748042	24016220
O60603	Toll-like receptor 2	119432470	138496000	113938880	82750184	64669956	85058616	76771120	98706710	36920340	64168504	37750500	24325602	69172616	41140020	50822496	29607476	27592500	102446376	97245850	63514276	48264572	116272110	50478836	50156236	51137784	64101744	73723670	60608384	70260000	49302904	63250550	60868544	65267530	65917092	69799620	72710456	68861310	62838524	105642000	106006540	79869510	62821360	78647410	77799020	74231400	68629784	59548676	61709772
O60664	Perilipin-3	790796540	188953340	270929380	371043600	547499970	634985800	443361860	541329600	365292220	304602600	392124600	444280600	513873150	423403330	668820030	421636320	283790750	149153710	324697700	387202400	195935950	188343420	204963250	356737120	212097730	269330050	342503420	399634600	183582340	177976400	223446430	387914080	396280580	307968420	343325900	279916200	430669100	401247230	476140930	536625860	445989950	354414940	452143070	452315360	432742800	114636020	182356200	452371550
O75083	WD repeat-containing protein 1	35079084	36936176	37808036	32492326	45031450	36434964	26137406	41377430	51872620	38274576	48409676	54346196	50215892	47649250	34278588	50182588	53300628	17063636	37198904	50026188	32723124	37750040	35293468	42146652	28143268	40415316	35527930	31773356	22394718	18112870	21053582	27170728	38705940	31762946	38085976	33965110	26468686	30732652	37999000	34250236	33258620	30806292	32018912	27413482	33387002	23913334	32935486	40279916
O75131	Copine-3	29747046	20784076	27262720	19207352	23954332	21209474	19108692	28520338	25533144	38050070	23369900	24889846	33999180	21086216	19835012	20867162	23298028	13137901	20077376	22928218	0	13743427	23583662	21572534	11483941	19283098	17070624	15725302	7250056	0	9678200	19495310	18126804	20265464	18219818	8858849	17273592	16150045	26951982	23694282	18253048	17221892	13323309	16549311	17799396	5792883	9871405	16372232
O75190	DnaJ homolog subfamily B member 6	22132850	14047622	15273968	14308597	15056873	16552165	13345785	17067154	15926197	12811311	13455288	13973156	16979708	15391689	17396350	14634553	16065955	8830074	13707638	13294873	0	10405233	10891795	12789896	9462527	12234775	11008309	12677351	7.83233e+06	7.67803e+06	8878840	10072852	13679529	12115711	13862121	11715977	12550559	12013735	14201632	13313317	15299391	12749197	13089609	14717283	13076685	7860496	7970917	12964724
O75223	Gamma-glutamylcyclotransferase	21478878	15356259	11317735	11033450	10178945	18675138	11691214	12210847	9564018	0	11238412	9902649	12394590	12733776	9699107	12478998	12056998	7947864	16234797	15884961	18890896	12627488	10989123	13607200	10451895	10302483	7.22342e+06	13384143	0	0	0	0	19463186	10740612	0	11372386	0	6.76971e+06	0	12242030	0	0	287038270	0	14746910	17136300	19651988	10225088
O75347	Tubulin-specific chaperone A	8776749	12669810	8843692	7.00952e+06	9135499	7.83715e+06	8571417	7118093	4.87446e+06	6363602	5908072	4.31353e+06	5844135	0	0	6.56091e+06	5791932	4507620	7085484	11928858	5139229	3716994	5.70687e+06	7181381	0	6578600	3.55647e+06	5442519	0	0	0	6.64956e+06	0	3801827	0	0	3.97849e+06	0	7.95532e+06	8596523	9049211	6.42364e+06	6.447e+06	5410209	6.78856e+06	0	3.62095e+06	9010489
O75351	Vacuolar protein sorting-associated protein 4B	15016650	21727938	11154068	0	11936898	0	14905058	13138895	14594127	11890900	0	12448364	12585520	18506960	24968796	21190116	23088210	0	21181048	12613574	0	20143044	23612750	16369500	14956912	21954452	20993690	20007280	23858338	0	11472725	18515414	21880842	18694588	0	17661358	0	0	0	0	7.95579e+06	0	0	0	0	25142038	30652750	26662904
O75355	Ectonucleoside triphosphate diphosphohydrolase 3	73502880	36464900	46672104	44085520	36413196	50220852	42442676	62367870	69010970	57274870	52927624	56468470	79279656	60723200	65512376	55350244	51343640	26959842	43408870	35988244	34155140	32818722	37222100	34548540	32473692	41706570	45714252	51349540	30437530	25724744	27325990	38584668	41033700	37778308	36444480	32044722	53853636	44421124	69058610	66831256	48207030	41277756	55708960	53534904	49071910	17176598	17768780	29611194
O75369	Filamin-B	17185906	14188598	17851680	14968456	15485838	14404887	9800675	16636436	20039002	15300268	19683626	18263328	18693714	14924656	10965523	11270043	17064566	0	16868200	18457376	10986050	11357059	11170045	12014455	0	11534436	11078280	7.11531e+06	0	0	8918929	0	12641383	12591027	21700728	18716254	15381508	15799145	17706732	21379760	17505948	12566421	9157572	12382043	10654723	11981725	13472102	16001747
O75396	Vesicle-trafficking protein SEC22b	29005458	19686988	31083232	19033624	34029980	25296448	17299144	26761356	28228284	18521654	19615308	26003008	20777144	18054610	17200448	23975566	22860704	0	19516940	28337256	0	14402511	5.87681e+06	26915530	0	18304222	22965154	22665390	10214990	5.18146e+06	10565929	12811387	14905860	26181826	17125082	11205388	13435825	0	21995112	20393196	15035644	21989658	29419842	23212222	25329372	0	0	11283842
O75503	Bis(monoacylglycero)phosphate synthase CLN5	8870740	16295760	9776774	11917254	5.11351e+06	8.15282e+06	10807743	9829909	0	6.08983e+06	6544793	2.38644e+06	7740183	0	12094325	5.26058e+06	5.17028e+06	16977540	21975980	7.5109e+06	16774731	20614600	11223201	2147047	16736156	6594228	0	8957076	13675734	15351060	17681994	13765369	16326412	19946366	16333592	18550118	17772156	22348692	10183833	17281430	10680386	0	0	15988840	15110544	23254148	24340732	17771090
O75608	Acyl-protein thioesterase 1	23080528	16273966	19578818	17192890	21080678	18738058	15642717	22966126	21338470	17704844	20396266	20407942	25169892	24617582	20361202	25264262	25865420	0	17588780	24609932	0	17299188	18085156	24050392	0	18946080	15852547	19091040	11504703	10021261	10034728	15086753	19640928	19025844	18313408	13451680	17755382	18255980	25409260	29309670	22148312	17697210	21520110	18392224	16633311	13379074	12142767	21051558
O75629	Protein CREG1	62986172	88442600	56285236	68781200	32571248	62051772	53677360	49260780	31995308	66131824	37077252	23049696	45502430	54175420	55481140	33978036	24755562	56750148	53222776	38344280	56591252	91370184	63607680	22455044	58520492	57403456	45224948	31022746	52338484	29340794	29214774	19783076	40292148	19755362	51119224	77446210	36243676	46532788	29660506	19854756	43459796	36154610	41878384	41540830	46814300	90797440	89556500	56082308
O75695	Protein XRP2	33334112	19176748	19698042	0	16922454	22221302	21374788	25030440	19111734	17824996	12121031	13678365	23643474	18587452	23959886	16733590	15341875	10583643	17849304	12460410	15013129	12612260	15722217	12859928	13106825	13692598	15023425	11339746	10631626	8641257	9840821	12186118	15758077	14866328	13688236	10491550	19222350	16703609	21869518	26086878	20244788	11188404	18042542	18718026	14758729	0	0	0
O75787	Renin receptor	8608128	17594628	12683852	10891858	0	11953558	0	9229604	0	5725853	0	3.12081e+06	8218958	0	0	6.40427e+06	4319858	0	10527826	5003536	22329726	22813952	15846719	0	17073316	13316440	13280282	16482595	0	0	0	0	0	0	11089221	19248936	0	0	0	8577456	0	0	0	0	0	17116812	20648248	0
O75821	Eukaryotic translation initiation factor 3 subunit G	9593672	8855307	11620479	9092782	11477691	11096769	5.88445e+06	10247564	9700997	7202740	9442922	10382388	8590272	7011855	8091299	9452926	8982481	0	5430366	10308978	0	6.77506e+06	0	12239430	0	10433203	8.17727e+06	0	0	0	0	0	5356095	0	0	4.76531e+06	0	0	9183292	0	7170202	0	0	0	0	0	0	0
O75822	Eukaryotic translation initiation factor 3 subunit J	3901481	5109387	6.91331e+06	3.12921e+06	8.13609e+06	4917558	3.66719e+06	5842668	8615523	4.29372e+06	8.14515e+06	8585871	7.72292e+06	0	6044395	8497899	11062240	1.73739e+06	6321915	8.31046e+06	0	7.36993e+06	0	11999010	0	5870674	0	4.28203e+06	0	0	0	0	5216574	0	0	0	0	0	5.50124e+06	7654658	6.46496e+06	5.15761e+06	5527451	4756907	0	0	0	0
O75874	Isocitrate dehydrogenase [NADP] cytoplasmic	51633336	57803036	73226910	50910844	87568150	57811164	37522450	69448850	89631780	66055852	87210280	98199500	76716104	87088310	56883570	92728850	108309976	37051420	57294588	83158090	42349644	60925908	46412790	87629150	51420508	67831460	55972244	53851764	31306392	25234560	33611610	45528052	60105296	44959800	55458548	48607100	41800772	44242224	61087064	65820548	56351084	54852516	54690220	43305390	55022800	34851104	48967788	67499224
O75882	Attractin	10897777	6293518	5.38978e+06	8755953	4.45608e+06	9076610	8655550	6866545	6250773	5.65351e+06	5944438	5.72401e+06	11634914	11645051	19121964	8454438	8698148	5.95707e+06	9180635	3.9995e+06	15424267	7.17534e+06	8770778	4788550	11969939	6589468	10137942	9486557	9048914	10879491	13118024	12058756	12380150	13678832	7792784	11859680	12068810	14892529	9422051	12662997	11639412	11817124	12156253	9759221	11895085	8522228	16118033	14747364
O75888	Tumor necrosis factor ligand superfamily member 13	57382744	160974940	104231860	105286900	29364094	105159850	81893064	78914350	29695940	167053010	118938530	36625356	131521660	87190010	68198470	50067510	41610744	162611550	139278540	87057410	110674584	81818970	109298880	30719848	91217570	76137170	82468240	68204320	47422660	53200310	70483460	75648760	59526744	69681416	77678584	67046750	88620240	86534024	60187320	30100726	36286596	98722350	49061164	76587864	72711144	191641740	232903920	212156450
O75891	Cytosolic 10-formyltetrahydrofolate dehydrogenase	29791210	36292844	47810250	33975680	57390972	38654496	24684104	45335772	57273416	38319210	57006828	64102140	44458508	55407150	32947790	59764548	71538504	23160352	42245320	62127510	29571528	47680620	30366914	76598130	38977744	46508320	34566984	42423316	14156463	13844338	16501600	23464474	33825130	23492212	27946606	24051564	31583446	31038142	41886070	46437124	43705508	42758116	46297680	37438440	46922828	21456906	34553980	47558860
O75915	PRA1 family protein 3	35887984	20611168	33532246	20862738	39991260	33622132	18566518	34070676	66316836	43349824	51922880	67811860	62118290	60218140	34277896	69498460	78361016	23164820	42423868	68419310	30065160	36605268	23168712	56816180	26392812	37349750	39427264	49129588	16275118	12794771	16014835	16999400	24804752	20465878	22492816	26865438	41615584	29834964	55045384	62632044	53025188	43044904	53076250	46226884	43376332	0	0	18217874
O75954	Tetraspanin-9	17807016	14406321	20086234	16323888	12758065	13848357	14696524	13118099	15494307	31515562	23229650	13637258	29837992	0	23666292	16943318	15017925	10603007	8520095	8557605	26311466	12399814	20595874	8808871	20400942	16453340	19456574	12143006	17519238	15166803	14736105	20912588	12383147	11518188	12125388	12202669	19392068	20426964	10964430	12898432	0	0	18748890	19774306	15428917	25548522	29432062	27668896
O94760	N(G),N(G)-dimethylarginine dimethylaminohydrolase 1	41176640	37599120	46637016	35503804	48887256	38093570	29947384	50669570	47018244	39540224	41752570	47581330	44214276	48580516	37899760	50564080	57005096	24301392	42591744	53226656	25725098	45188590	30215508	52376384	29292746	33444316	29551002	36726012	23938658	16731159	19199196	27760898	37641476	30081756	33777796	29632528	32809778	36402270	46527372	49115412	44801140	38177310	35101740	35762816	44237630	25544492	35032668	46842850
O94832	Unconventional myosin-Id	9857225	0	6022527	4920354	9057239	0	6261215	6.64657e+06	15180847	16554363	11191807	11316470	20255506	15671405	19236712	15407376	15228884	0	5.0622e+06	0	0	3.03157e+06	0	0	0	0	0	31893752	14494609	0	5229482	22185920	14197914	7622154	12457977	8.03126e+06	0	2.67818e+06	5537456	30152832	0	0	28874814	0	0	0	0	0
O94903	Pyridoxal phosphate homeostasis protein	40014216	19398182	39493480	30657022	28496654	26980168	15419347	33333264	41798508	32660040	32951302	52568456	40952628	32058378	0	31479572	28817774	0	21860748	33732600	12735602	16116009	7.78398e+06	28336618	16290383	21897702	18728410	15701093	0	0	0	0	0	0	0	0	0	0	0	0	0	0	0	0	0	0	0	0
O94905	Erlin-2	22108442	9154009	13086090	10673437	16888520	13827269	10439276	18780130	20363350	12066166	10453658	13262738	18892676	12697692	14580310	13800312	12508577	10724710	22301558	18841660	12534815	8738777	9623826	11375714	7.62722e+06	11892087	14489534	13346500	10224327	0	8521783	12347634	7764375	11682086	11040259	10935517	15192374	14156804	17304302	17338426	14483177	8740316	13993876	17020214	15431237	0	5574226	0
O95197	Reticulon-3	28131282	21556356	24705196	23502488	25694596	24552862	15413378	25293908	22024044	15124043	14415949	24842490	25434254	0	0	22278558	25564498	0	0	30996352	0	18839094	24222700	27292060	0	24496760	18116090	33055478	15196127	9289999	0	19345056	18906660	22987444	16759645	15862235	21257662	21814484	30864600	24266266	20978232	17626912	28895284	23229122	19089794	7.63619e+06	11177781	14312506
O95336	6-phosphogluconolactonase	15669925	15757608	20791852	13300355	20540552	16145332	13699278	22716678	22430072	17005814	21562856	22061034	21313078	23478994	16706852	23704752	27426126	0	17844658	20560496	10301221	13864021	13177003	22507910	12168147	13361101	12347375	8865860	11911860	0	0	9662952	14562764	0	16377754	7.58591e+06	0	0	0	17312914	19319136	14241283	0	15659636	14670236	5.62482e+06	13308221	17702602
O95436	Sodium-dependent phosphate transport protein 2B	22723860	18042352	16643835	20294884	9690950	12521184	14028711	14360826	21181078	28046058	22003888	33861824	39858036	19875094	21992048	19285734	18495974	12849016	16065164	15445065	22665888	21110004	19078470	10108334	15637491	15802685	23249104	22166210	22623350	20283782	20346272	26503372	26649132	20521314	20663696	16289512	14292954	12552782	11356723	11819915	5169433	0	9070693	3.88536e+06	8637005	29527510	44617188	50774824
O95445	Apolipoprotein M	17506218	21597638	12714949	17439960	10375321	16310075	15530063	11997340	3.87832e+06	8824675	11261456	0	0	9043744	14433006	8.0749e+06	3.40033e+06	21243550	20298010	9199892	0	0	9106829	0	0	0	12299060	5373573	18028504	0	14821886	12293040	11807301	21633058	17976490	20935056	0	16043205	13614521	7104121	18396122	18415206	0	17430924	0	20402014	14952261	13748564
O95573	Fatty acid CoA ligase Acsl3	125369160	57257584	63522010	51370864	58467940	73931120	66234144	77598690	72225576	60741136	51630324	53255656	99690060	60996840	85279590	55682420	45075630	45257580	67456720	57973724	37295504	46156452	39466040	45129410	43015320	50125708	61809736	59433224	45281012	42754572	43525116	60136676	67003680	48666176	66807710	52755388	88825040	77516290	120190184	120029976	97875200	67995096	89394160	95281030	90273420	22304462	21471772	47701828
O95716	Ras-related protein Rab-3D	33502642	14659756	16540193	17132536	19785058	18792292	19602902	21962054	20509784	17574336	14795904	17311440	29887736	21243528	26518120	16621981	16251844	11114041	16954908	17189558	0	0	13415008	9752973	0	12538642	11501436	8494979	11791037	10159015	13882429	14833878	16643174	15829994	15298509	13189117	13461459	18939306	23075314	27104896	21534318	0	18701582	19795526	16583310	0	0	0
O95793	Double-stranded RNA-binding protein Staufen homolog 1	7253118	4.56272e+06	6.54654e+06	10044134	6.64142e+06	7009598	5.31461e+06	5.36501e+06	7955968	9039143	7.23223e+06	6595789	11996211	0	15694042	8.17529e+06	6285081	0	0	3.60671e+06	13244369	5181720	10334437	6.69677e+06	14615951	0	9760409	16245452	0	0	14235862	8367913	0	12790083	0	7.67373e+06	24676372	20807802	10916552	13030739	16328107	13244689	10901542	12614444	11383961	7738491	8862121	0
O95994	Anterior gradient protein 2 homolog	12910204	7.25558e+06	10122872	5502829	9058828	8265306	4531160	8927847	6.67184e+06	0	4278065	5883080	5880962	7.64899e+06	5.75921e+06	7.41055e+06	7101659	10166392	21286580	29605264	13932263	18824240	12336777	23772838	11643010	19702176	20446938	18846596	0	0	0	0	10045162	0	4.08383e+06	4.61732e+06	0	6.83761e+06	14178115	7747023	3767061	7.08601e+06	0	7.70309e+06	0	0	0	0
P00167	Cytochrome b5	66989760	45230772	70521610	48626740	70348220	57290244	38742120	65527584	55752572	32311156	44145440	58377710	56354550	47892732	33433456	52611536	52152380	39044356	73883520	124354100	20652310	35053760	26526508	50923884	26745136	38341204	38820580	38883904	31076296	23199126	31029576	44547910	53646736	42833972	51739860	37225760	50323070	52198716	66604464	63715956	55364404	46812470	60386428	48255440	54950212	19421938	22840470	44461068
P00338	L-lactate dehydrogenase A chain	14905171	22587574	16537133	14687371	17258502	20392944	11244585	17211870	17454086	22616048	19116174	20200414	16176045	16817004	15371544	16751418	19938032	0	22682046	21953752	21606162	31795970	50939490	29086086	19031826	23049474	27448220	27303296	16404657	14583226	15646951	20645042	26093338	18738160	22677410	20784248	13060593	8.10714e+06	16006185	15342083	11646443	12630298	12830086	12695154	14411153	13305272	18443802	17201134
P00352	Aldehyde dehydrogenase 1A1	42172820	56579010	73284400	52141670	80451740	59160630	37103400	67683740	11152400	14885334	8.15355e+06	11395903	10912606	19111842	16576231	8734387	21028536	31718312	50914656	66496304	25082764	27770958	26944250	41813036	26621886	34214076	24835748	21794850	9793447	8605423	8351325	12278797	19363638	14343366	19757932	16191582	21181238	25818974	37212364	41846016	31820468	38044300	35026450	32481548	40580970	24817906	38686284	54500040
P00441	Superoxide dismutase [Cu-Zn]	16663893	22957556	20230286	15782345	18973326	21090074	17075382	18997326	19310986	17678984	26065610	16931962	22229362	10220663	3.55807e+06	11148239	9259984	0	13635204	17625050	17489012	23078914	16197873	15209423	7991285	19112364	16330401	16325024	7799716	10078449	7.7465e+06	14285400	23060600	20538448	28058100	20233548	12534251	12048792	14484672	7.88684e+06	0	0	9368755	7282976	12722113	0	0	10502899
P00450	Ceruloplasmin	102276440	144258080	94806400	118216790	66019876	92665544	95823896	74069130	54136108	91418800	76674890	57613710	62061470	58632550	72749150	61665284	38987852	121624590	170207520	76207810	115052020	127398440	141268380	47608520	102910110	99517680	124895144	109618560	101687224	103418030	104704480	97194504	95135400	99145840	100029520	104185816	98268290	116925040	100230616	84778440	74197470	132185110	113131624	105300296	104102390	113239430	118220310	89153336
P00491	Purine nucleoside phosphorylase	37719400	47059430	50534456	35660224	56609796	43527460	28846256	49295484	58500560	42637988	58262680	67648560	47152348	55247816	35968580	56834596	68651400	25405072	45991780	59531028	39348596	49759496	48190696	64660724	36365668	49726224	40239410	36955020	22477728	22599390	20082664	28603028	40406704	25917154	37438360	36501810	25832466	33657628	41020200	32720306	35085000	40422170	39779180	30257516	37659720	27808214	43858964	55388250
P00492	Hypoxanthine-guanine phosphoribosyltransferase	9618826	7.25455e+06	7.68963e+06	0	10023801	5.00579e+06	2.32141e+06	7.4063e+06	10437541	9305849	8039753	9869106	8832697	8251227	7628336	9081398	11806354	0	0	6.31657e+06	0	6284609	7.54113e+06	11669685	6.68978e+06	6898790	5.75868e+06	4.67414e+06	0	0	0	0	12284342	0	0	10549129	0	0	0	0	0	0	0	0	0	0	0	0
P00558	Phosphoglycerate kinase 1	95063920	111888690	122789850	85787370	136201170	105547590	77675624	144192590	144147420	115839370	141558940	146514060	141993020	142168780	102407000	154226670	173230750	61497600	99168936	140478540	70544900	111709256	116814104	152424240	81106320	110091440	94107220	94587420	50489680	38802500	51630776	64129230	89376980	71549150	82487140	71994760	65443704	76465336	103690720	108474640	95717064	78489896	80015330	73616980	88201990	55230416	73008670	113866616
P00568	Adenylate kinase isoenzyme 1	54241216	38630744	45539040	35236444	56929696	41533588	37791876	57546210	85695304	57309356	73634240	75177900	70884670	73125080	65222004	85533310	84968230	28333952	56107132	65202440	40447236	58928830	47078140	84301500	47781710	67119464	66224692	57056852	24611692	19284842	28428892	38135452	56446264	42059220	54725124	50967116	34664340	50471556	63452964	61936780	43465064	54637564	60986100	58209332	60259810	28738150	45915256	70199770
P00709	Alpha-lactalbumin	162495050000	214037710000	231681640000	311742900000	194608870000	192717800000	173692760000	214976020000	165454820000	255914800000	261559910000	159076580000	364410040000	327376300000	309744370000	213519710000	220091510000	135587670000	231269530000	209450100000	138027240000	55225934000	73414680000	8642488000	354763340000	152046500000	151960680000	95001950000	107706560000	142077740000	82453650000	187252690000	117077840000	215323460000	122936754000	85595150000	54726603000	140333000000	24504078000	97680876000	130717090000	284051930000	83676780000	147888360000	448191500000	406330570000	465362520000	637396200000
P00734	Prothrombin	26221980	24465228	22621020	28069438	22341600	29481334	20039884	14967920	16743559	26478644	26285418	17140644	26822548	29225232	42335616	19785750	14838554	20537836	23281728	15368994	38896570	25998182	24223874	14904095	33558530	19289544	34001468	42534800	20517542	20951520	26870008	29870634	22170272	27132878	20745274	17003946	54079430	49487892	38678028	32588560	42543724	60292204	40402460	45907860	42906396	27141724	25857394	16827832
P00738	Haptoglobin	4.58356e+06	52856828	17259346	7071811	0	0	3162876	0	35022400	94735740	97557120	49126944	83631640	54157880	71621240	45038690	37932900	251144560	379778750	170686820	172752270	327225120	320445440	98840880	173447060	111727330	152518770	171974480	269517060	314128830	326437150	259448380	249800780	258695440	229840880	191508770	151888340	171835360	209644450	233511440	193517780	248087420	208983860	168795520	152947580	116144570	148927070	96283810
P00747	Plasminogen	69887670	83795710	63293404	86051040	47534052	68911256	74394540	64456756	51504044	77377630	76710600	52154004	74610010	59862116	92518136	62245860	43263176	63626296	89994450	42222812	85868010	84325670	104526936	41839416	95343220	83101780	101654584	104477610	78634790	79301240	87337256	90427380	85703896	86711590	72713150	81878910	78371030	86168610	76626530	68091470	78120424	85037180	77665410	71469080	73354210	88781400	95736630	73050580
P00751	Complement factor B	63599772	290108740	164875710	87446104	41988236	70916110	74407890	59311510	28991330	73710230	58358230	31549178	63152860	39306490	54070996	33035896	22283980	178057280	208541620	54038530	121191810	302749730	163689490	48316850	114726580	107460110	159955200	188174930	122562340	136159700	114025480	98943980	113432070	103055660	99791500	97954140	67333430	75107670	73702040	76764330	72880630	97516000	80525890	81402616	81747520	125156670	120145850	83556080
P00761	Trypsin	130009230000	153059260000	127148384000	189673400000	105566940000	172243850000	126519430000	181608370000	125479270000	235489740000	200160300000	114318565000	161370540000	161334820000	137595170000	124804750000	120692570000	143873100000	129125370000	120761614000	247257660000	145630040000	218603800000	90968080000	220467940000	192537720000	182685500000	158042500000	108184900000	123689660000	144555660000	154420410000	127135080000	146750030000	165878380000	172420460000	146153160000	177437740000	135599596000	190507750000	178021100000	245488550000	195936550000	223653050000	177578770000	195846640000	253281320000	270215510000
P01008	Antithrombin-III	109182400	136843580	99494160	135069650	68104390	103848584	105375680	94475576	77825420	113818220	90622900	73859120	103899630	81746670	116032860	81429820	55939220	99909144	129153120	58923820	133289944	122454890	137965230	61970784	132782504	124909430	132342880	129904960	112203064	109251670	124501510	124635096	125032600	123955496	110550420	103528730	145372000	156584530	120680780	91274690	90938136	163649950	125664470	139271840	120481380	146787230	140052000	117893420
P01009	Alpha-1-antitrypsin	1054455230	1227366000	932468740	1072621760	736302300	840463600	866325600	854071230	563737200	839657340	662964160	560764740	743548900	585963900	855316350	665613250	454198820	1140172200	1467772400	778007040	1168958800	1404866700	1587662600	763000800	1250838400	1123477900	1248830300	1339262500	946227000	918784700	994073400	923491800	945419840	864260300	888665500	852315260	1101008400	1334241800	1201367300	1269140000	1298203900	1548001700	1259566800	1189100200	1096370800	1314028700	1296341400	1136326400
P01011	Alpha-1-antichymotrypsin	730641200	1312243500	764071040	894619460	593563840	935797700	1170855700	1053025100	244278900	597853800	406640200	257639550	452793600	364974460	612847360	733985900	314611620	801930700	1085361300	381322800	2336099000	5972267500	1805596400	896177000	2159149300	2920440800	2533404200	2241577500	4032353000	2004935700	2397310000	1120413700	3602210000	3801974800	4734034400	6246473700	596795260	644237440	718614460	665993860	799516600	1017019460	850689700	834748400	1352109800	539167800	958956700	300588480
P01019	Angiotensinogen	56623196	83052904	46942596	60238936	28679680	50359680	54740044	50299460	46401596	79842216	55273944	41369076	68993944	58761108	63907884	46119252	32078884	52400268	70732850	27281606	97055560	65731092	78413310	31979356	92711050	67829960	79403480	69201210	72745180	73166460	73567570	73276376	70709960	83762120	94056264	91354230	68997390	68492500	49230770	48582456	57616180	71490310	62021816	57306548	61555600	76197390	79413220	50878708
P01023	Alpha-2-macroglobulin	95505120	109759600	70556360	96583000	56339456	83413110	92274770	71070190	19880772	31675776	18009730	16079183	25865866	23368466	41191108	26386462	18294652	59419816	84640350	39156000	89828350	86195010	76732770	30946144	82263370	59505828	84965880	82450620	96775590	74881600	79921640	74105720	90225176	79820040	75996184	76743110	56636268	56385396	41590948	41746480	45750892	55911456	47678690	50247060	51535010	80500970	70295270	59477748
P01024	Complement C3	320406240	715622000	532114300	435100860	246775800	473354940	392353860	339332800	110842490	226673870	197854560	108088216	187643660	162672960	263763680	179397600	109491230	869279400	909910600	407149100	627378200	1127967600	623200200	230775360	586361900	597486900	692884400	581939840	552980000	588568100	524277630	411739970	665330940	512848600	582584770	664429060	708727300	761407300	697225900	684591700	657090560	900444600	801211800	721203650	782855300	442303840	654026700	389510660
P01031	Complement C5	6.21366e+06	8390749	3.77507e+06	0	4728248	5.51046e+06	0	4.79294e+06	2.9036e+06	0	0	0	0	0	7609733	3731528	4767976	7.12951e+06	0	0	0	7462371	6877651	0	0	6268729	9554836	11404120	0	8192359	9499551	7.36867e+06	0	9409455	7.69525e+06	7.75932e+06	9242592	10646673	8756072	8653483	8472534	13863227	12444716	7.45381e+06	6.62676e+06	6.19795e+06	0	0
P01033	Metalloproteinase inhibitor 1	127526800	166023340	143147310	165416400	103524296	162172700	143402620	133861144	114842024	166626240	146439250	82252060	160616600	129005850	167902240	116817144	81037300	107232610	112584180	71864550	260066700	319111330	284248260	121054130	221818770	227341460	267609760	247865760	199850190	202592860	186324060	213719550	231927150	215525870	215053060	233143380	180652450	212033010	137737010	95077050	104099570	211106100	172194400	177269200	146384270	274786720	302592200	221150800
P01034	Cystatin-C	782586800	745107460	617758850	780273150	488722080	700510140	597294200	603488400	594573440	947766100	801150460	541697540	798903900	730578400	911420400	725675100	485153200	656946800	647268100	559861100	732009300	461235360	541306400	431432400	827512000	577134200	653577150	843661630	636339840	704011100	879781800	822846140	653361400	777810500	555181900	645554940	1028407040	1230046000	961709000	1225349900	1374397000	1172584300	1035843200	935392450	1043698240	1117411600	956208200	808242700
P01042	Kininogen-1	65332828	94384110	64842956	90008280	46859580	62312060	73641200	55069836	47079516	60780308	63205984	47030372	67959030	58033740	72221160	53877764	37264240	56289468	84783320	33292064	73330810	68219224	82453060	34025556	73707840	63987000	70995800	70780660	78409416	85742904	78476360	83578230	86160580	90176240	86352904	78435496	94347650	89649540	69309190	69846450	74135496	109621850	82192696	76778040	75687000	76368664	71985420	66489244
P01116	GTPase KRas	61677210	34973670	27046710	34274904	25646480	33015784	26264846	33183342	27383500	27241040	19440512	19997444	34282596	23688730	39707412	20482714	17896912	0	36144852	20691270	13175588	22156312	18130672	16396283	0	18257350	20331470	27120942	26065302	20007512	28294834	26481166	31651372	25419828	27554630	22915610	23966438	22049930	27251766	41025410	30708956	17574756	0	33467778	20280336	0	32916172	23155612
P01133	Pro-epidermal growth factor	49714180	50651092	32065102	52779800	31587716	51915828	45594764	41359692	22879482	47917100	30181788	12385278	34070970	41435476	51585260	37070100	22027562	41530308	43367884	23113386	68269480	62272310	62960724	28837388	65826136	56041024	59960776	58759100	58475068	40440980	60530040	53578536	56432544	62773364	56210796	75049656	66907284	71855610	53835284	54285310	54013188	71969670	62460636	56667950	57061870	99713736	84871336	58962256
P01591	Immunoglobulin J chain	3069644800	3185581600	2832746200	4562902000	2812145000	3871085800	3631215400	4044581600	1931862100	2390112000	2131604100	1530898400	2753891800	2551317200	2969696000	2596227800	2223410000	2740679000	3647400000	2713620500	5058021000	5744309000	4783089000	2965158100	5091974700	5720673000	5390267000	6868587500	7702659600	6753940000	8159810000	7637953500	7840157000	8499152000	7172822500	7921596400	2634874600	2979677000	2603133400	2897869800	3000401000	3432565800	2810097700	2839968500	3003512000	4395668000	4615415000	4743895000
P01599	Immunoglobulin kappa variable 1-17	24178678	20647760	11382519	22936114	10816044	15228431	0	14858901	5.09725e+06	0	0	0	10263515	0	21589802	9417627	9478725	27965302	31299734	14221415	42206936	33353904	26402230	16788556	39653664	29758202	31072490	29395934	38959380	37237620	44976692	39115092	42272690	27210144	43086896	65766132	0	0	0	0	0	0	0	0	0	65452520	78035144	43442204
P01602	Immunoglobulin kappa variable 1-5	32567086	27596364	21579400	28185584	24177826	19449756	19514060	15056977	12759805	22130832	9060549	8824269	13092558	22542704	30215042	21458518	16170732	33017720	42556100	25171884	62932796	37215016	53743336	21282736	53077892	49574696	53106820	58645268	51717210	45253896	0	87600340	83881464	60979744	56471376	67308680	32177328	34086080	33108340	22409618	17334248	33217986	37765760	28955296	0	29999954	34123704	32555172
P01619	Immunoglobulin kappa variable 3-20	884889200	720193000	553301500	947803970	502028130	815890200	725461900	769521000	254911740	471750180	395128860	273391680	413869250	408706530	433604200	402796450	303015520	623466050	831365000	524142100	862410400	792661600	756204200	495555600	829459900	834127100	845747460	802409540	1457989100	1085285400	1214119700	1060544500	1314041100	1296083100	1271422500	1508166800	507055000	469944540	426004060	381750500	405218500	517333250	458413280	502165600	488158800	893638400	947078600	837830700
P01700	Immunoglobulin lambda variable 1-47	153766030	125616210	96454504	190154270	100226696	174204660	152410690	149182640	87773580	105039240	99279410	64156924	111903950	118886330	192781470	145144290	115437860	237125980	270478340	174783840	266386930	225658580	213012620	121058580	269801600	214903100	238570270	304996100	310315680	284665900	348966980	320314800	349752930	342745150	308807970	366227870	117469070	141896160	115837720	149613600	162320240	170005620	142411500	145982370	146813250	164352020	177302820	139613180
P01701	Immunoglobulin lambda variable 1-51	118318170	131168900	96729576	177462610	15120546	115809350	120447030	135386480	55622708	138185680	112275670	73859350	93364220	87858810	100608020	78553830	91009650	143796880	170470350	104650344	199116670	211469380	183457820	89796630	177998300	166259630	177439730	176131300	175660530	153316600	142215180	131994584	136770640	138644460	121319680	34678940	0	78447070	0	177583580	11743035	0	0	62644370	45360840	125464840	143706270	110593770
P01703	Immunoglobulin lambda variable 1-40	15480876	15357309	10985052	20271230	10741521	14422619	18470926	13729128	0	0	0	0	0	0	8700528	0	0	8855165	14693307	7146868	32998532	30122680	26358942	14107515	31854008	24881390	26807558	32267486	24716764	23520820	27510134	20057788	22567868	29255034	23357222	26874060	12829869	16585914	16128110	12144353	0	20288696	15750534	13517095	18743806	22462854	24279830	16815166
P01706	Immunoglobulin lambda variable 2-11	29309706	30287086	23115118	42045348	17955264	27144748	31787252	0	0	12622758	10696436	5.3401e+06	13726145	0	18126152	12681743	0	48011384	45226264	26762780	80551820	77922110	64088556	30350210	80873430	63968850	68230456	73469860	21183190	18181950	25989198	19641604	21813378	26469938	23649418	30222122	16687542	23680852	20320112	38609120	26201410	27802530	21025226	18844126	0	65676390	60328228	47133840
P01709	Immunoglobulin lambda variable 2-8	26494908	27983662	22446598	33313458	17241252	23227208	26061526	22428248	11146791	16719585	15191479	8860056	18164948	18086026	23251162	20889740	12313229	31506030	41929824	23946022	53591668	61119564	44751010	25422582	56785748	51884950	60783148	40510400	40108204	32211444	46364628	43452428	48123940	44000790	41035140	20532800	32476470	24744378	20452162	23539044	24656248	37835936	35482492	25158304	26692524	44330560	44461830	33564780
P01714	Immunoglobulin lambda variable 3-19	34266510	41882050	29092798	52222740	29445616	45448770	46281452	41568650	4585964	6.6657e+06	4109130	2.84857e+06	7585290	0	10711147	5.80243e+06	0	22474404	31098480	16547050	74927730	73015770	53570080	23443600	63017940	69762824	69070390	63156656	10302138	18676642	26211040	24217520	18373444	33915970	28895478	38953144	18806770	25094580	20503958	20049864	25385652	27277168	21566230	21610334	22824872	43848652	38962412	32116344
P01718	Immunoglobulin lambda variable 3-27	36012730	37798770	26776246	51289640	23394576	41616084	41203204	37404076	4.63532e+06	9006811	5500925	4216631	9667813	4130066	16156197	7234240	4267166	34371970	37761696	23435124	45342104	39850976	40535784	16773099	44961940	40322940	44402300	45204148	17606686	20311568	22900806	20685482	25351378	25111006	25376968	27625034	28700486	33224952	29968176	32672878	36002908	37186604	36001556	33459394	32796930	25622696	26566770	20801960
P01721	Immunoglobulin lambda variable 6-57	16326801	19598848	12894045	14854976	8934058	19824738	11431280	17650860	0	0	0	0	0	0	10537498	0	2.75861e+06	23179876	36855016	17599124	26623450	20034230	22606890	9951852	21016698	21339710	27211338	25219022	24277030	27737168	31610538	27221132	31399376	37313732	31044212	42272980	9026126	0	16174740	0	9658350	12255189	6.47553e+06	9149622	19465458	14194442	17113976	0
P01743	Immunoglobulin heavy variable 1-46	15636760	18117970	13411890	18277712	9310277	13561909	13628181	11633258	3167415	5.1755e+06	4.22979e+06	3156123	7093181	0	10866319	4.95578e+06	0	0	15447921	10119354	18767318	10989972	13775316	0	0	0	15327376	9643383	24551778	0	0	0	0	0	15462899	11909531	0	0	0	0	0	11888661	0	0	5.72567e+06	19484758	17070314	11639259
P01780	Immunoglobulin heavy variable 3-7	166527820	146475760	127397270	256191230	117288390	170319250	163024430	155027580	89031930	142548580	122951496	61352604	149352860	93697310	145488050	100058620	73651230	225273120	280631870	163939860	191152100	181809500	191295070	88878440	218344260	176012560	221934350	244710450	276458300	243060050	272628380	262765840	279387620	258284050	247543710	307350270	150223340	184984910	140831400	115229800	128029130	193065140	167294030	185399070	174895820	206798820	235714850	201852770
P01817	Immunoglobulin heavy variable 2-5	5792421	12375917	6035411	17753162	0	5244801	11690367	0	6.60462e+06	8536578	0	4.02634e+06	0	0	0	6855117	0	0	0	0	0	20848702	16245959	1.21084e+06	0	14172984	37881604	5845382	5.53927e+06	6.88443e+06	0	2561572	11003778	2358756	12311143	18742582	9037274	9654620	3.43512e+06	0	0	4.82734e+06	0	1.45035e+06	21018704	15449875	13070846	0
P01833	Polymeric immunoglobulin receptor	13053670000	10768773000	11910427000	14645915000	11910776000	16221949000	11436200000	13339901000	10113978000	15126987000	15893684000	7890996000	15522141000	15956084000	20324321000	16065218000	11727896000	10189776000	12046099000	8220499500	21531860000	16343704000	15851840000	10194876000	21315539000	18903187000	18461310000	17181344000	14565251000	14678388000	15465299000	15096067000	15579449000	16124876000	15162093000	17822642000	17904634000	19565396000	15334617000	12864177000	14986492000	21370096000	18582825000	15916856000	17282600000	17711923000	22919975000	20725598000
P01834	Immunoglobulin kappa constant	11198939000	8946463000	8587919000	13167411000	8830550000	12453399000	10316759000	12045393000	6015234600	7652504600	6413945300	4723148300	8881483000	9322601000	9633607000	9718617000	8672040000	10167885000	11601790000	8165187000	10757230000	8204963300	9446494000	6120577500	9783965000	10013049000	10544769000	10516411000	20174612000	18898168000	24288586000	19467975000	21424865000	20211218000	18602555000	21740585000	5860001000	7050838500	5756727000	7845852700	8514636000	8148527000	7218970600	6744852000	7294518300	15903832000	17681648000	16414400000
P01859	Immunoglobulin heavy constant gamma 2	1438202800	1888939900	1268418600	1458830300	1050727040	1239945500	1226367900	1191959400	569105400	829308740	704942200	528355200	760780740	704359200	858672640	797932000	514636860	1146067000	1564212200	788697400	1365374300	1287134600	1523993900	880305540	1353980500	1406414300	1728611100	1757587800	1160899300	1156449200	1275363800	1154029700	1210969600	1275474200	1017287700	980170900	998419500	1140406800	883578750	974003900	905075900	1154865300	988892800	875040100	906077600	1909930800	1737351600	1557980500
P01860	Immunoglobulin heavy constant gamma 3	35901148	62594340	20024054	39532524	24166534	35307172	40918190	30902158	16005659	27393254	16972348	14970920	19096078	23542622	27175606	13695585	16080430	22199132	43391924	15663246	46116828	54519156	65475884	25166120	43286548	41592680	68414904	70575740	41091416	32338416	31461446	26197230	35466020	32748230	29366518	29950034	60523644	66189828	46312550	41243628	53692372	75661250	60084640	53958050	54992788	24192310	19213120	0
P01861	Immunoglobulin heavy constant gamma 4	79443704	81148370	53200068	78595270	50036090	69653570	67553890	61594612	142138510	250319020	174170900	142360560	230540000	167577300	223701330	175434990	118136870	23098886	35215010	25030426	84477520	58963584	75104560	31886302	63084744	50889710	66832068	53989988	51066492	27656966	28806564	29466452	29781310	27110874	27402980	27273418	33026442	31447830	25741136	32476522	34586916	43340916	33229894	29782442	25424986	37946276	29852368	20986264
P01871	Immunoglobulin heavy constant mu	376436320	273958270	229803700	622915650	279951900	360132500	418640580	412096260	146212640	230989520	154692050	130881880	297891840	257350460	304596900	205250800	127193240	635537100	860098370	614830460	742385800	649864770	620827300	339583780	666976800	573294850	820373700	901799500	243150050	219201620	265651460	241551360	250309180	250981220	243836400	261187600	165021870	194962910	385429280	403197440	281119330	298684350	270737020	257969250	276114780	373566370	406878500	276016860
P01876	Immunoglobulin heavy constant alpha 1	18211426000	15485127000	15657146000	22574803000	14959215000	20675375000	18532678000	21084280000	10119816000	12181756000	10365469000	7658300400	12688338000	12098047000	13397410000	12567144000	10923491000	14061131000	17351803000	13473126000	26186398000	27487460000	23992482000	15687501000	27210826000	26851210000	26968880000	31406907000	31908057000	25428570000	30648005000	24904250000	25502407000	28459483000	29735055000	35779584000	10729228000	12030117000	10057666000	13671733000	14367754000	14574346000	12654118000	11785020000	12964924000	23212804000	27037946000	23484870000
P01889	HLA class I histocompatibility antigen, B alpha chain	55000430	96118460	113827270	52070056	44895576	47106100	39075452	46166584	14929272	58087084	41688604	20030096	37363188	23763858	23241118	16154760	11280235	67448130	66815068	36328384	34014610	53300828	43507964	24233692	58805244	23885454	29341368	37085116	44937240	56526140	56480732	55761530	53686356	47107110	47862900	43160490	29357720	25826490	41947256	37817812	30518522	23586166	26135678	33331790	34963788	34665476	43416176	43686212
P01903	HLA class II histocompatibility antigen, DR alpha chain	86587850	92579490	131494184	63015030	53075670	55318616	44261696	66599576	43480424	80058140	59401004	39396132	46930890	32774144	40129150	35645790	26671584	113729920	134323460	85671510	33424452	64865184	48405436	31738854	26536976	36519748	49293930	33073340	93249690	72903060	68780460	74774910	129125016	83520600	101679880	74919430	35679532	30275376	84804056	89088950	42634444	33143832	35810556	39236164	36533950	26359536	46332720	56660524
P01911	HLA class II histocompatibility antigen, DRB1 beta chain	51229320	59998404	66842936	36794496	27261084	31935542	33916560	41115732	30666476	58696984	47863430	29925956	39361280	24335084	34790724	29697876	19772074	109099510	128142910	89300480	18634528	38812068	28471280	19957556	0	22623816	22723680	18800788	60956244	40494790	54278896	51655204	80633960	56130160	63306172	53847004	0	0	0	9362661	0	0	0	0	0	31970136	54110960	66327680
P02511	Alpha-crystallin B chain	6.83811e+06	8130872	8962930	4.66764e+06	9350436	7.75922e+06	6.8716e+06	8107215	7009896	0	4.72992e+06	8.05835e+06	6.63256e+06	5928551	0	8491275	8618640	0	0	6.54273e+06	0	16203583	6816003	11366944	0	15173156	0	0	0	0	0	0	9141294	9171639	8.25359e+06	9867123	0	0	12242189	4720175	6360794	0	6630643	0	6526782	0	5643496	6.5747e+06
P02533	Keratin, type I cytoskeletal 14	408839400	127537950	82069850	55822200	32680270	78215360	87825820	165662930	49240776	501964000	66560796	52785480	41345170	22969656	48981950	57147120	70886840	56803740	57385052	55056456	238823120	296231900	78872250	22302858	181501420	160053730	68476424	27517802	41317220	77579000	48081988	57878030	155272560	64533776	60069404	144251140	51918110	32763896	187604240	22376018	263311220	57098024	39485900	44096490	219026880	147099470	98343880	67270560
P02538	Keratin, type II cytoskeletal 6A	140722020	78625510	47051612	29100110	16283047	25571322	38403164	113853864	25109816	333397760	17427860	23219676	27576240	20706888	26762948	17482234	49302776	18866316	34239924	15232413	114357110	127842350	38096060	10319359	79194290	94745670	34809704	0	22684660	28388892	24850690	25129240	70812980	31246698	45389210	56756230	37251684	15136967	117263704	23216986	166922160	30830040	15759502	19370032	92984270	65530076	34398624	17833422
P02647	Apolipoprotein A-I	2986223000	2390719200	1943038600	2163422200	2473883400	2555803400	1835080700	1859319600	1282353400	2292519000	2013868700	953869060	2540734200	2579147800	3358909000	1695095900	1145803900	2495637200	2585817600	1649604600	2950414800	1863166200	1812100900	1720378800	3246561800	2161948400	1973639400	3031888600	2214181000	1594112500	2662907600	2452801000	2033445900	2745065200	2319478300	2046764200	3098675200	3317945900	2393327900	2966104800	2703452200	3542385000	3183316700	3047129600	3009004500	1920273300	1555489000	1635998500
P02649	Apolipoprotein E	152308140	212339900	230331250	169720180	165987090	236725800	175508830	135080160	50959624	132197890	273381820	69326260	128401650	138385490	287012480	164730670	103914340	262370020	254197580	117860570	238081540	244311330	244665360	151978130	230867150	206481140	282963780	348895940	252047380	271581150	277972670	279206000	242369220	268855800	199088960	248566640	343993300	365921570	278839500	306152600	319375330	434203200	368721820	344684600	317493950	118778210	132667440	120725220
P02652	Apolipoprotein A-II	53970890	30101062	24476792	49308800	26862428	39868780	39323320	21825150	18088218	21628332	17185108	11074817	36438010	20349726	32443358	9120580	7332333	23934364	38898964	17821124	37524024	11560472	23385060	12496641	32981918	13804015	12272125	38671496	25966800	20138532	25879298	43036444	23037648	29388350	26905832	12218946	32560380	28801576	28296190	53068540	44865668	40843350	31689248	33956240	24985278	19354542	12103684	17577444
P02654	Apolipoprotein C-I	177184000	47867212	82878440	104545950	111989816	153551380	154839400	102417810	61466436	56206490	86482400	39905532	143894370	61370070	126970270	23074998	31217244	43354656	62716616	38327040	37376384	17757640	16929474	11113512	20313284	0	13337286	36468816	27996318	36430276	26384956	61405860	44134508	104790380	81569190	8594420	112937896	61426764	101013624	84402160	139859410	76232580	69734400	95805304	136128720	0	0	21423598
P02656	Apolipoprotein C-III	49702564	13422027	17293016	24015862	32822422	34590820	31208022	13821184	9427241	9600563	24181998	6938329	26443040	0	22777362	4.08697e+06	6254745	11406342	21967562	9429573	16723169	7.32611e+06	10058699	3.03928e+06	11616055	0	0	15775435	18608824	23268146	17016390	27874304	22729982	33764024	25119380	6.87136e+06	24423044	23560244	32408758	48699348	63787670	28140110	20077072	26781110	28826844	0	0	6.5971e+06
P02671	Fibrinogen alpha chain	148319070	162724530	141453300	134080490	102870980	110109600	116737864	129274920	51866900	97976180	89006400	57303240	71921784	80289590	120372856	95979480	52748268	136853950	172146960	108635200	116040744	199493780	190937280	76388150	119894310	131190760	169504560	158296600	151908900	128242450	160902110	139200050	124033624	133859464	128295340	118950320	160655550	152488830	160537310	156121870	161644850	191821390	166524690	159748160	169123550	98956936	145815650	107753180
P02675	Fibrinogen beta chain	258751740	291665150	240406620	204064350	198617820	174692060	176264260	217732750	78195280	156647150	138171650	88147370	110837590	99543976	148996700	136529250	72652080	218845060	269424320	184380500	163636290	362793730	313928220	132545800	159324620	226361940	296102270	179436210	214491330	176393650	209276820	208937940	178332430	189508030	200155860	195110670	225027580	231538900	236146000	196336290	172706110	243811060	238424430	223975340	229510720	118913540	244808450	136545740
P02679	Fibrinogen gamma chain	197321100	204075820	177610930	147394850	153318900	128638370	131040856	168995920	59522140	112660104	100351330	64972924	77418744	80958330	127813816	111568880	59407236	172010720	207254110	154239360	121256744	239665230	240892590	112404610	129640370	169314030	235652700	157886980	171657680	128734750	161463870	155614700	135967540	146292050	143231280	143013090	164274300	175129310	183574370	197947890	169027980	208091840	205980500	173073550	174595650	88471160	199615060	121153330
P02743	Serum amyloid P-component	16426629	29167596	22317472	16548726	8193702	10180063	18784104	9823026	8.17552e+06	23131340	27168724	10365434	15868331	0	16661640	11491418	7.38228e+06	17063946	17272164	0	28530762	18867518	22989734	5.83556e+06	0	0	0	0	29283386	32463522	32869662	31305278	25289846	24874544	24710460	27075082	0	11064093	4.78569e+06	4442156	0	20555806	0	17105528	13544717	29225918	33519322	24555404
P02748	Complement component C9	39354204	66625644	52144480	43451770	23800152	28592344	33879788	27261690	16573109	46764956	37858988	21785650	19165818	0	31962312	25399888	16476240	41756204	67538700	24827082	50731804	66207680	97579830	19242776	44304550	35101260	42688676	36981536	37709536	42623844	45383516	34328456	28752944	32278882	27574662	28079620	46650650	43537548	43271444	43871164	37521170	57683556	47303964	42542708	45086452	55604892	77416210	53186308
P02749	Beta-2-glycoprotein 1	92284610	61011164	43251052	97354700	57679490	88952640	89125440	59077704	64593230	54409388	52127068	51538440	104666980	59969016	98356344	70075780	50518044	58086110	75818880	60662084	105937610	53436748	59767920	24775362	86728424	64002668	66802910	98020230	118223720	104094870	101531820	140157980	135670100	120972184	110333656	72659730	153234480	146617730	105327590	77618090	75798360	155883470	109361256	105862610	103001496	96139736	64878060	66618000
P02750	Leucine-rich alpha-2-glycoprotein	151527620	206139360	180808900	194885970	154974480	233303980	187819020	162540880	109663500	213201710	153437870	88473750	190391170	172447150	229812300	147640670	109041770	220485020	246251760	141996160	277118620	367876600	275170850	140701710	254588480	244565140	208403310	290166750	244390030	178706940	214890720	220082050	190493100	264667520	273423970	220472800	222796450	204468020	175186770	202556290	224393250	259560350	225455680	209420260	218804640	329741920	382001570	347259360
P02751	Fibronectin	71711880	65847028	46594464	86581750	56234810	81919970	73291620	52672100	26591140	45814776	44830920	25131436	42750184	38443270	51178040	40268584	26447384	54070956	67250104	34401816	65644844	50873396	45168740	26661850	62482596	45395130	52636164	57862452	80141710	63164416	85508630	77193560	88685610	80151310	70088456	76655624	71262240	75975510	59764256	63807404	64904650	75604760	69626160	68691030	65809304	93085560	78338260	61183076
P02753	Retinol-binding protein 4	30551156	40252212	21490012	43590372	23580290	31248462	31042762	26064982	19050678	23943592	19616406	16594983	24756728	0	31033620	16130708	12602637	0	27624300	13831113	25160556	16531331	25582870	10304541	24608892	22748604	22627422	25755232	22831268	20255802	18388596	20119290	20271564	28227316	21646390	24260670	23477982	0	20001472	18108130	20466570	31760224	20146866	0	24863686	31204214	26150382	24018326
P02760	Protein AMBP	27585522	33685904	21991796	38008176	15935714	30838566	28922274	27785164	21275356	29233150	21555728	17146432	24906012	19009802	27608496	27193280	20702042	21839404	39979876	18285168	29930370	19360730	31965956	14469019	24190494	32246898	25554014	24852932	27526282	26158816	30683940	34794956	32725946	34765310	30859382	31899772	35585590	34363420	26671320	7906921	0	32579752	25485240	30582390	28545152	26340590	27675476	27843466
P02763	Alpha-1-acid glycoprotein 1	614910850	881315800	737666700	694068540	351460540	390278000	372587970	354282600	338020770	764192200	560897860	409439170	255079820	218239730	335784960	229484350	146301840	459414340	662188350	269702700	331858600	952691500	1144355300	291138270	320263300	393290720	387208300	377178140	513697700	686207360	502646600	601970940	552658900	536944830	488280900	265024100	415124830	370249820	415097440	103984580	79100100	412027800	455274370	337884740	486578800	637261760	706865500	496924930
P02765	Alpha-2-HS-glycoprotein	191602050	235695100	151467800	201948940	143629800	167819260	178843700	167512820	173624460	221591400	181544540	159837760	230559890	171665540	271181280	207963360	131969470	158690740	239304400	108526776	263948910	258323000	265639900	150277180	264275180	259369580	284404740	329111300	246550740	250176880	278300380	311169150	338855700	312682270	280494000	268401660	305644860	383311040	243825390	207535780	237887300	355528580	301397220	292190980	272409730	233744220	222069070	200519090
P02766	Transthyretin	561504700	446710270	297342750	628301760	451938780	551069630	494299780	432622850	508299500	572631300	458515650	405797470	596844300	543764700	657628500	551371900	435305920	473471260	514175140	341162750	516997020	355439970	398000540	290874180	574057300	496483970	491712450	524552740	520207520	481987230	606902100	699247900	684741100	711325300	602595840	561319700	756760640	770563100	562384960	489889120	595483900	877430100	706566300	718879300	682828350	493524670	392114980	406913440
P02768	Albumin	34276823000	43074617000	30826818000	35401990000	24350310000	29545515000	26828474000	30491673000	23822193000	30427095000	23360774000	22774393000	28302135000	24152336000	27891059000	25669904000	18621307000	30009074000	38525690000	24896545000	30962168000	31815580000	36899983000	19650259000	32024146000	34435883000	38836510000	42920030000	33180170000	31558576000	32011016000	34885550000	33781981000	35618275000	29522858000	29390105000	33112134000	41649610000	31351613000	32232204000	33564359000	46679376000	35773960000	34493910000	34108463000	39141167000	33288382000	31955857000
P02769	Albumin	60722464	15426788	14999052	9081943	6718469	10199170	17356726	9723815	8424563	8.36297e+06	13161835	6250253	8560272	0	11630406	9859388	3472129	9880250	11666311	5.9068e+06	36298450	6.33535e+06	15917056	2.92099e+06	16862482	9781167	13464939	9806782	15304548	11896167	17058618	16718174	55796024	22148116	19130226	24919638	19987902	22775070	11708269	20024618	12541402	19424338	20601524	20462336	57315476	1437399800	25964028	3843918800
P02774	Vitamin D-binding protein	156113760	215547200	139759650	179309490	97267384	140806540	151891380	154014910	383083740	467863230	472438430	352966600	602147400	603316860	768707400	664616060	441206180	424192320	523734000	328728540	367010850	296100740	399607200	188118510	348608900	310973280	330304960	404679300	192536980	189925310	203884540	217987060	214862060	260285620	207472000	204050530	538911040	607924540	465288400	406383740	433549150	637931700	564283100	506538100	509218140	243536750	264949600	237495410
P02787	Serotransferrin	209954240	314373600	187623700	267249230	126396260	208762130	186051570	173252540	94795210	146376240	131579970	93683640	208408740	168470110	184717870	110894424	83204750	232535800	385688400	120199016	317216580	221138960	462706850	286786100	323380830	277376060	366476380	462427970	232931280	230819420	271380130	290166820	246186160	289620350	259958300	287317000	317608830	352078980	274040000	265113070	294067070	410573200	326868000	345213800	347255600	369396540	379882660	417956860
P02788	Lactotransferrin	37574550000	40990850000	47651380000	53323117000	37713715000	55684243000	37908930000	45968470000	37297890000	49473667000	50564977000	30106278000	56425017000	55027003000	64282436000	53205025000	48379576000	46078718000	51962650000	44895568000	64063517000	52373398000	58864337000	37016240000	71868140000	61258723000	68240750000	70375370000	55034780000	55455703000	71586230000	60892144000	63209116000	63863090000	58717966000	58701750000	62839620000	72126554000	59952970000	61175900000	71846180000	84152530000	67312210000	65466450000	68961200000	38523834000	47448113000	50408632000
P02790	Hemopexin	148032340	262111400	132193500	165013040	109400730	142960420	151261980	139565220	134026760	220045010	157829340	137157200	156004690	126514830	174053760	138145980	87151540	230338880	383012860	166715860	160965200	172313180	246326020	70704680	138651700	157025400	203515380	182327490	171721860	193095140	157235630	192866110	206165250	207145070	215034050	209317710	234302270	234386560	175569710	164429800	155030420	252475180	209374850	216092400	226612500	135931920	126945416	105584296
P02794	Ferritin heavy chain	41160172	82492216	77139890	55162670	69306670	108872320	51026610	57497984	3.89871e+06	2.70789e+06	1.66289e+06	3074923	4.40899e+06	0	6747616	2.87194e+06	0	17699202	54582524	57262724	56707310	89607930	47097310	69392410	58455868	83942190	96008744	76351450	46747410	41845740	42289470	51224184	118219060	64558796	85121830	59979630	46253344	50280964	60380650	55733290	60032228	53335628	51194660	40775870	52045052	15426605	25782812	14947758
P03950	Angiogenin	32209564	25528748	42943444	47434840	23639090	37323070	27696120	29667274	40698892	45675236	35457930	28321868	55379256	45281490	52471004	21723888	32119862	12615370	16132479	12465264	36598676	17240998	29043540	8471008	30691850	25390852	15646448	38105704	26179428	32629588	32915082	38917416	26409130	31343044	24304492	25416942	38459932	37641760	38863956	36943024	44007700	67990710	40567656	40464784	30585944	42763260	57118396	39999452
P04003	C4b-binding protein alpha chain	134141410	131791420	162604540	137457940	102153960	159269570	134805250	121790530	1.4527e+06	5.66146e+06	3.37963e+06	0	0	0	9869920	0	0	21789208	51745736	28956324	326642560	648928600	323800100	156130660	258451020	300190240	395843620	313029950	172251890	141124660	129425704	181430400	232259420	208679440	233053900	229568380	33081626	35682880	27612494	22084418	17736934	28811964	27163244	27926402	29995588	66279700	150268510	129892350
P04004	Vitronectin	291180860	400863200	295276300	359979000	217503220	289117400	309077120	290666980	180060160	240093660	263734960	178718000	294159330	224213630	310178460	229729760	153034670	265974400	338059260	180676030	335119680	335013700	363870180	178213710	309421900	280900320	317724900	379624960	336221220	342242020	374382600	372567330	354044600	369898200	341938500	326521380	484738370	483466460	354047520	386576030	386152480	533758750	419790270	415093570	363806500	376864030	382036260	356256600
P04040	Catalase	47201424	32934094	26790080	24329292	37193052	25775568	24084330	33431778	36802190	23820436	28485908	28717410	29480308	25142712	23101530	26822354	23227276	13391828	25880904	34882910	18356740	17388392	32805078	20468660	9660719	21836312	16348793	24118504	11256601	11239742	12358403	16357407	23788446	18540326	20306872	19720224	23335332	19286930	27507806	23657502	27919762	21744252	27509888	24017868	26719732	10208646	11459508	14670731
P04062	Lysosomal acid glucosylceramidase	26516336	23536388	19629112	37119972	16378765	27686666	25936166	26612488	20576490	29247908	23986452	18848902	32679280	26292254	36806556	23579248	15635657	19308990	35030856	21085232	41945852	15705317	26818864	11935995	28288578	21501972	21443132	29700262	14572164	22483324	28708688	25117956	25206132	28997430	19621522	29087870	29635386	29118328	21224024	22353312	29186330	32835210	24496688	26974312	23733400	44314492	51199240	41175600
P04066	Tissue alpha-L-fucosidase	141981340	281888130	316665440	206678750	185598270	277255650	162534100	157679460	196254660	475543330	417891420	184936100	385526620	293023140	348764600	234347090	185836910	319991970	260382800	132332370	169115220	136498080	137701010	83655150	138031940	128136010	132307240	157567870	79757020	98274660	113552690	108201624	128596690	148592850	124025870	158214370	136827600	147586020	121218930	99697030	128908184	169397870	163961020	160737630	149308620	89648020	151734370	99337380
P04070	Vitamin K-dependent protein C	2.73726e+06	5.5006e+06	0	0	0	0	0	0	2.02098e+06	3.49868e+06	3.06276e+06	1.78425e+06	5113000	0	5250481	2322641	2.70029e+06	5.9631e+06	6.74703e+06	2.86186e+06	3.24322e+06	0	0	0	0	0	2418280	0	0	0	0	0	3.7513e+06	0	3.50078e+06	3.32407e+06	0	0	5464945	8188943	7488460	8079757	0	6796947	5.38976e+06	5987904	0	1.92164e+06
P04075	Fructose-bisphosphate aldolase A	161302340	185925860	240255520	187960430	308927800	220299760	123927260	230539900	386268300	264670240	365121820	417883070	368846660	370088000	237211570	392335680	440959300	118889176	197248580	337244770	142664530	209782240	195656510	380722340	171244560	237876580	201328050	265909840	99765460	77648696	108592420	166796420	186546430	142165390	177734060	146992540	153395120	172686500	212416290	217082270	224488960	201944240	192433820	172753620	185060940	128219120	174115980	278258530
P04080	Cystatin-B	146707800	143523780	176437680	128550370	187375100	144369250	105751416	181141540	198100560	158780930	190109920	214320220	221062900	226396620	181811710	251042740	231830500	73143650	108176290	163776450	77465070	140077220	96583900	158813660	97324460	115592744	106340250	127081170	57694184	46175092	51981692	74605560	83545740	68252080	98106440	73653336	75167860	76526340	103964460	125070424	108968260	94491336	108403570	92460780	110093040	71263720	104646180	168503310
P04083	Annexin A1	21895222	41005230	29817024	7.33214e+06	21460392	15242916	10182884	22855324	16767106	0	0	9862196	13510101	20834934	13704356	15239801	15122002	7.42971e+06	20410520	10556159	0	11014388	82310856	14295834	0	14472726	12532553	21887700	18578806	13616751	10722146	14795421	15921886	13828562	0	26218550	0	0	6412297	8801286	0	6360699	0	0	13851129	11227391	11723332	10729875
P04114	Apolipoprotein B-100	135611790	196707410	152961730	152977570	156649950	228860720	173351420	123493736	33030092	76257160	201962020	35483050	93541540	113399840	222784860	125099144	61092976	155849060	129149950	45843164	96314760	38112130	82893160	40517510	90015030	63937732	129773600	133606790	190440910	117450290	146353890	135754080	152379250	195073840	144932900	214772100	202194820	220562740	163110620	158377970	164272770	201678770	183481630	169852340	175785760	141790530	119415790	96293450
P04156	Major prion protein	7.96043e+06	4747510	0	0	6370552	0	10116500	6.83555e+06	4332062	0	0	3.8716e+06	0	0	0	2.65096e+06	0	3.8862e+06	0	3715879	14578505	13467007	13351122	5.58972e+06	10003763	10393463	9540807	11875490	0	0	0	0	0	0	0	6.12204e+06	0	0	0	5.32198e+06	11173144	6.27005e+06	9912602	0	11371899	7133498	9922133	0
P04211	Immunoglobulin lambda variable 7-43	69357740	73337480	52413704	93984790	56128370	73970610	90521760	72120680	39751164	61545024	50158796	28382052	61572456	56324428	72958970	64498724	51191340	126024830	128797960	82968300	123026140	115637340	113053220	54359676	129139690	93852870	102528970	156267470	229588640	192915470	260411310	248999300	245810420	243229490	224752850	190273200	81186790	97694070	84901176	86458230	113644060	102853910	98859416	81467624	83915170	153711300	164869440	165459300
P04217	Alpha-1B-glycoprotein	86035610	95511380	83084570	115866570	52424024	73932024	83363740	56789444	67998856	92819490	74497250	62460404	91741050	74273870	91868650	70713650	46534880	103453544	135078600	65999490	129562424	106826730	139347870	56113660	131856780	103323460	108115940	124278820	98008170	104164490	117212460	111245210	112716900	106927350	102905300	103596936	136760110	131469976	105517310	120088430	124226590	146906460	123941864	125699380	113470110	133126370	130145990	121263750
P04259	Keratin, type II cytoskeletal 6B	31144440	18091730	43671172	9026959	4.12522e+06	3.25802e+06	29108114	25021102	9848822	126171380	1.68292e+06	24403158	0	0	7202606	2.73418e+06	24752286	0	9043392	0	41624520	42509172	10017449	0	53684764	43088264	12347085	0	7299636	10726606	9351434	0	21452416	13283099	19169776	21479062	22637602	0	29192188	0	61304124	12068400	0	5.92681e+06	41280780	19892020	11244646	0
P04264	Keratin, type II cytoskeletal 1	7626203600	1564081300	1533635700	1186943000	591810050	2251953200	1899452900	2278439000	891788860	1539495600	1415228800	1175135600	763341300	277951170	615809340	1316366200	562666560	1264614900	1031163140	1276241000	3478966800	3058835700	1301524500	293227840	2649051400	1653372000	790840600	928666430	359758430	1048223550	499261980	985493060	2255274800	924438800	739801200	2031588200	644887100	479858800	2354439000	318039550	2037263700	726928830	559765800	646301600	3108787000	2999241700	2216187600	1965307600
P04406	Glyceraldehyde-3-phosphate dehydrogenase	322239400	408350240	482787000	313076830	467811550	437814400	239713940	367176400	563451460	417911170	517803970	600779400	469781760	539853200	367376500	618975550	660335200	256132590	408602900	556495100	250048660	430010780	540203970	618474600	291689100	430587970	389533000	451508640	190661300	149462400	171562420	255257310	320583300	243953060	310352960	293651780	261166580	281430430	342586980	278144420	257264370	314401020	312738270	278221200	380579650	215499420	337251620	455732700
P04424	Argininosuccinate lyase	6.85858e+06	5866076	7.94704e+06	6.4531e+06	8812585	6.22711e+06	4699994	6.93657e+06	6838203	3.15896e+06	5446898	6554378	5037614	7.52679e+06	5926941	6878629	7.48794e+06	0	0	6697700	0	4.44431e+06	0	8663553	0	0	0	8131329	0	3278852	4.13269e+06	3.68842e+06	6.17573e+06	5.28402e+06	3.93958e+06	5.27328e+06	0	5.35124e+06	5.18138e+06	5149614	5818519	7015645	7.28118e+06	5303493	5004130	0	0	0
P04430	Immunoglobulin kappa variable 1-16	26897256	19323436	9143251	11930458	17520408	29059114	25418398	8667286	37336824	58003470	43751108	30345142	56476580	34195180	68006620	39969470	39308790	10871362	25862646	8.17865e+06	8706514	0	9566645	0	15216913	11400858	10365786	12110775	22021270	18612534	22693426	17523638	20206928	18185022	20807052	26168608	0	0	0	0	0	0	0	0	0	42884040	45991790	46470548
P04439	HLA class I histocompatibility antigen, A alpha chain	105036610	156784380	189293800	106524424	83556250	84882370	62922560	84022160	31008686	92362584	73741864	37233430	57388396	39599570	41509750	23403688	20775616	76819360	79682300	45688332	50575050	80456200	67625660	44050330	52218736	41761190	40452812	48898260	66341700	78719400	86412610	88053780	84147230	77775390	82969940	62824090	49799270	42666308	83828310	117775390	70930980	44525188	42624624	63093710	51624236	61877356	93996600	98363080
P04792	Heat shock protein beta-1	132738856	188644370	287197020	184435310	315363200	210543000	112736216	242511600	493431400	301741400	415897540	529067620	357768830	356849700	193772480	435513060	530398530	66719984	121096720	209172540	117646184	194169920	128498600	354959520	146870030	201816600	142299970	163766780	74886200	56437436	76532180	120022080	153001900	110027630	145068450	116232970	118737560	116982184	194659360	204028320	200261060	174014270	173029710	143860180	178298990	111230330	154385870	298185120
P04843	Dolichyl-diphosphooligosaccharide--protein glycosyltransferase subunit 1	35505284	26898992	34842616	23512040	40147144	27627276	17117818	27941994	37367650	25336816	28679174	36742630	24722282	20864826	15903580	27122128	28243158	13509686	28109970	42100604	17802378	23164338	21060750	36246630	28068200	30183856	30586320	22544868	12907152	0	9155043	16062453	19077818	13169276	20097562	18240598	23475438	20695312	34329144	33983450	28730944	25518300	30337726	27552574	31578266	11082965	10191103	18075268
P04844	Dolichyl-diphosphooligosaccharide--protein glycosyltransferase subunit 2	27890414	22239104	27335436	22649584	33379290	26361218	15844954	27613424	35631804	24586376	27419242	35261744	27407954	21981290	15113182	28379574	26909142	11592548	27358968	41423372	16939988	20098962	18854770	28424238	21264644	24599306	24816818	19377542	12221114	0	9113265	12842681	13662564	8533769	14634118	15245130	21501238	21190992	27854556	31380826	25726980	18135496	24975544	22114854	21522740	0	18142154	13955795
P05067	Amyloid-beta precursor protein	13821842	18970486	14249438	25048994	8514738	19902314	20502728	18530920	0	0	24082106	0	30933540	0	17999592	10697644	7342598	0	17895842	0	32713142	29881118	20195472	9598364	28926268	23994344	27372184	27365680	34077052	24718018	36028412	20817928	30912274	31350644	31758086	37005348	21076804	20102810	11065204	9238082	10630608	27717630	23281860	21155646	21130162	25924344	23325250	11598107
P05090	Apolipoprotein D	96171570	109714490	100100390	133490220	67429360	116306984	94865096	77591740	37494370	67972400	83496824	44147340	77806080	57996960	82458320	60431164	38841284	106805816	118509450	74547576	118317440	128897830	106031960	53906716	98097200	90813830	102864664	135707900	101810040	97912360	109292860	105775280	96665370	104320570	79466776	74434890	123260820	109072320	117067750	112874900	131605500	124471336	112135430	107517736	101804330	104642080	86937190	230520800
P05109	Protein S100-A8	92964800	272800060	56832310	43117204	33747570	223578770	54586360	116415010	1940248	0	7.23727e+06	8.24874e+06	25729946	0	14139875	8655719	0	45648496	181770460	52418630	42514104	14196803	1132568000	41119588	32979164	25684494	54464260	172331410	20391718	19653530	10450928	19225866	45255804	14496102	32831694	17545972	23639346	21449128	29636518	40970012	56675696	44983030	32549998	49915836	138189420	71498960	39635372	29995664
P05154	Plasma serine protease inhibitor	68065784	79738770	57005492	117570300	64690250	126767670	100224960	90140440	180030850	309762560	244477400	127270856	323040770	258960910	343755780	275252450	195703630	53506160	56998256	49482810	81869290	59875532	66530296	31736628	73905464	83429976	84512050	97541360	115567670	85196390	123698350	116092970	103418620	141673520	119857240	177050670	316815870	352543460	267091550	257568910	332611330	438495230	424462140	427274850	433247460	36935540	21567392	13368091
P05155	Plasma protease C1 inhibitor	117612620	204830100	153840770	157178320	80062790	110485620	117193950	93722264	76027370	141324110	119137500	81251930	93190220	76695910	117337010	94989816	69316730	167407060	191520100	77606450	152518690	219773800	188690900	74470840	134375420	135216350	158570820	145056530	153701950	167612900	147081470	148229780	135585870	128819810	120130240	119063260	145002320	156288860	130430400	115089730	116712420	158083420	131385700	130254620	109797260	147888100	146734900	131516550
P05156	Complement factor I	44685084	51746090	40611600	45273960	26012610	42329856	40949216	28301004	10391443	19894504	15614921	10539833	14858030	16745158	19962430	9982168	5451892	33872730	48956090	21955286	44743000	53249840	52031904	17718346	41708890	38346824	47466676	42237788	54810784	55747428	53056810	53076760	68827064	61578972	69220960	66667620	37919570	42213430	28949574	29314136	32363746	43760332	34420812	35044010	35143790	41444030	52562000	30003636
P05164	Myeloperoxidase	46892292	134976160	113989790	123980840	83459784	169112770	56871450	82953590	50073764	97380360	0	56568908	0	0	73249990	45227292	25511426	41193360	106904390	29368098	147434450	98392070	363167000	3.74049e+06	0	104802410	107961020	112973464	0	0	0	0	0	0	0	83947330	0	25718824	11284048	15748267	0	52411828	0	53147424	63705370	0	0	0
P05198	Eukaryotic translation initiation factor 2 subunit 1	12310600	10217791	13582415	15390747	13256572	13079457	9253086	12584622	13445363	11875439	14502948	14526144	11835325	12369243	0	14650283	16017087	0	0	18295740	11463560	15245508	9402733	17047340	0	14459449	14042780	18395480	8538415	0	0	0	14336755	11066825	0	0	9850332	8.13149e+06	20064068	19700686	13132528	15650077	14822178	10386597	12347289	0	0	11413765
P05362	Intercellular adhesion molecule 1	0	12509732	7.06529e+06	0	0	0	0	0	0	0	0	0	0	0	4.69066e+06	6.71262e+06	3.89025e+06	0	13723572	2.29325e+06	18412714	33749492	16204407	5.63598e+06	12494997	16118773	18170980	10315512	17680110	14038867	19214758	16412883	13180582	20336878	18545810	21814432	0	0	0	9285981	0	0	0	0	0	14122468	25147198	16805654
P05386	Large ribosomal subunit protein P1	24527338	13071720	22545028	31535730	72704590	34272344	0	28331216	40520616	25000666	38920130	43050204	37338228	36455950	19386608	22777082	27521820	0	22069152	31038824	26203012	21773318	25197902	28650206	23090324	0	0	33831664	0	0	0	0	0	12149627	14286624	0	0	0	0	31905150	34482812	0	0	0	0	0	0	22094266
P05387	Large ribosomal subunit protein P2	23960128	15909039	16045456	21856328	33119132	23391968	0	24810990	32113556	10788303	28761558	29771502	23622314	13881284	11799279	15438700	18457172	0	14708757	22131898	23190054	13817947	15069893	21921132	17185292	10902142	0	18200422	7102966	0	0	15296129	14509995	10983928	14455381	59244884	0	0	18108124	21829656	30312196	9695215	15393508	0	14876375	0	0	16827202
P05388	Large ribosomal subunit protein uL10	46830016	47309076	68294690	51524044	85388520	56572972	37481280	53695496	77714264	53440428	64598596	75536810	50543516	59797068	30576212	69546630	64946936	23208270	45482388	79601780	34430780	51614068	40589500	78309040	45517050	63594436	60621548	45092384	27544370	14043273	24077044	31571928	44779256	30274772	39172170	36430584	32364242	45706464	54101172	58267270	48112130	36502816	47135588	37842616	45658464	18275458	26204452	35502176
P05413	Fatty acid-binding protein, heart	4245718800	3183644200	3795043600	2979139300	3913685800	3744642800	2712256500	4831095000	5453790000	4372968000	4743438300	5160635000	5910841300	6089499000	5540805600	5841406000	5159389700	2626110000	3525200600	4195718400	1931469400	3592071700	2702127000	4290534400	2032314100	3648152600	3044049700	4033125000	2641737500	1948423700	1923349500	2908778200	3441429200	2945339100	3524418000	2790292700	2527368700	2822698200	4344346600	5168377300	3801652500	2963217400	3344495400	3187625200	3382777300	1665362400	2347932000	4156528000
P05452	Tetranectin	20489426	27873390	24264386	28299992	14568051	25000038	18374624	18883638	11902617	15008211	0	0	12996570	25439282	22075880	12751657	10014056	24828500	23925206	5.52559e+06	38733184	27744350	28397506	14323269	36003416	28894078	25011314	0	21485008	22260152	22699346	20550660	27819166	26831164	23392800	22794302	27077682	29727724	20755268	11647323	0	0	19585846	21886124	20296332	34820708	23371160	0
P05543	Thyroxine-binding globulin	8856075	12873344	6.70822e+06	9853498	3.38335e+06	5568308	7.62343e+06	0	2119138	0	4565558	3809276	6.50426e+06	4794774	7.9636e+06	4.94428e+06	4211539	11093490	19804066	6954671	14574962	12848032	15269514	6159278	16368921	10324128	14356489	17442618	8917394	12541493	7.47891e+06	8642691	7283215	8.01859e+06	9210971	11000857	0	9715491	5844236	7.38824e+06	0	12349664	7.7021e+06	9626078	8037905	15014753	16131538	10050791
P05546	Heparin cofactor 2	15817574	19997356	10540424	18589336	7623354	14571967	14061552	15715203	8791975	13245710	9833059	8959701	12231541	15223571	17344106	9968541	7648819	10299147	16659339	6832594	23478360	10705516	13052939	6.85899e+06	19057974	14936390	17012100	13081810	16938252	15251799	14766991	17419876	19744552	19993588	17371104	20557982	21999938	22718648	12784551	14141281	16676165	19505914	16533919	19612522	16651850	16789306	17359064	13042426
P05787	Keratin, type II cytoskeletal 8	3220229000	598004030	357290620	186873980	256449180	533894900	392507100	282741570	591671300	479407550	518145700	351506370	279011200	144161980	285863900	289539900	163710100	369410180	144514290	235322050	935368800	916097700	364747740	184465500	678361100	604739260	327995500	272118180	189992620	468447500	138874160	367308860	1039967740	492964200	344767580	892738700	330990500	369808700	872834940	123334920	123163670	397642300	223182480	264614140	953562200	976857340	643050400	418513200
P05814	Beta-casein	338361650000	315244970000	296997880000	403248100000	444962300000	498920980000	381595200000	443880830000	407695980000	617044100000	667271000000	427500600000	987290340000	672939400000	600696500000	507200200000	404045300000	334956530000	429966000000	330445400000	880983300000	224743400000	431656530000	284502070000	509480670000	444751020000	423873870000	586144150000	281619900000	357739460000	532950650000	585572700000	432691500000	458258550000	389869170000	404062370000	631616500000	619163350000	509715220000	528550500000	460701600000	668860550000	573044000000	553010700000	474659300000	382471800000	510050370000	542246670000
P06312	Immunoglobulin kappa variable 4-1	146775000	162176460	110434390	183910850	99822790	151685040	146426000	140512960	48534984	92930860	79995610	45414800	88312960	48221900	92403320	59494464	42530750	189976850	240426530	142224690	181576620	193755620	178145940	73448840	151879330	161512380	212014400	192815400	260163230	257220050	247099410	277509250	284001820	251213020	278152100	337937280	125475710	163826980	118277570	88125704	71292140	156619280	145953500	128285760	133419576	263597250	313969730	213283600
P06396	Gelsolin	233206850	249914200	210262300	307181440	180947840	252832160	231501740	255845600	315337200	435870980	379856000	272127300	554132900	422132800	506938720	389909570	393766180	195149200	240245120	169326770	404632300	360820200	331282780	192412960	404592670	319939230	305206140	337262800	186818160	176428240	249462420	216222350	200138880	215703740	191128240	250932130	210918300	216377100	181828450	187778190	202681020	253354670	232195150	228110620	219387800	396013860	491057180	333802720
P06576	ATP synthase subunit beta, mitochondrial	8980077	17117252	7.63794e+06	3.902e+06	9820829	7829344	0	6.71153e+06	14982145	9726881	9662537	11300797	8102751	0	8098958	12237204	9561399	0	5259197	3.9849e+06	0	10322410	12912372	10633636	0	7.97523e+06	7698507	13451852	0	0	0	0	6.45881e+06	0	0	0	0	0	9997206	13465371	12178932	0	0	0	0	0	0	0
P06702	Protein S100-A9	109452930	324779520	83379790	58988430	45546130	279069800	69967440	147789310	6486634	10826194	9854068	10892957	32941280	14101377	19260574	9345526	6.59669e+06	50309540	232617090	67765460	46533530	15344091	1121061600	42072004	33417466	18448034	47938812	229762300	17322754	21573716	12027015	18701028	49366416	14371701	30860778	16426166	27915214	19734486	40275692	42045550	61437490	47097720	30631412	53431124	151903180	65351140	35109220	23656670
P06727	Apolipoprotein A-IV	80113130	72248620	65723324	103575870	57354230	82415704	77495224	66612036	29556228	48258300	50886724	24212310	56511212	51559092	75880790	43973556	36109760	70073110	74172136	39662212	131746536	94877990	103945770	46575224	138880940	95892890	85241720	150386640	82253410	82787880	96051490	115957870	99655224	93866260	80314600	68757090	115276180	117904200	69815176	82142090	100014744	114260730	90729230	91566490	88158024	90022770	68586104	89012056
P06733	Alpha-enolase	336185100	288450600	389068670	291346530	529399500	354476670	204268420	381555100	337181440	249452600	300973730	346275620	330692100	348591400	250782240	352842560	384996670	200094510	306706140	458750430	164473040	292622430	262453070	415575580	196034030	268246080	255653600	275597800	168822320	128497050	152259040	223555300	264058350	189481620	252356290	214984560	178069150	190144140	242431470	262857300	260950320	244910020	273425300	226516240	263511600	180048060	262640320	423359680
P06737	Glycogen phosphorylase, liver form	17887860	14681432	15299335	9204340	15509763	13941745	7910316	17894412	12133482	10402152	11638110	14167428	13558731	0	0	12440872	15263618	0	13856464	17395696	15672032	14860537	16504899	14165911	0	12417408	11433874	13008279	5.96415e+06	4.17565e+06	6.81998e+06	0	9994388	9808608	22066942	10223441	0	0	0	0	0	9675270	0	0	0	9899389	12731887	11265443
P06744	Glucose-6-phosphate isomerase	15963232	21912314	17894988	12262241	18148164	14921206	11257136	18499776	21281790	16894832	18661516	20086516	20577834	23050324	21364814	23205290	24173004	7537505	23046050	20403196	12082386	17506932	36287108	18561190	15489694	15009372	15791553	20917422	12114056	5.64646e+06	8432371	15562033	15406641	14430291	16160604	12462726	0	15465226	21641996	13159891	13470059	11142887	12348588	14786971	17175280	11392445	14906777	14811167
P06753	Tropomyosin alpha-3 chain	37263420	40996230	40170184	31611386	41970310	27483148	16422414	33238862	60668600	51845144	52750684	61003772	64145564	49909940	43218748	57001492	57976236	10766126	35982376	32984564	21816286	35257690	46454132	36123976	28581610	30002846	33873570	26838726	14367826	10700939	13781754	22239110	21894224	22473944	25555344	21346224	22278880	22125256	36010920	27921996	27313566	22236998	19724934	23622134	30293510	28360684	37990630	51214000
P06858	Lipoprotein lipase	375488130	274169300	264906460	459900000	320800860	477308480	338199800	408344000	274284600	559603800	371093570	169042000	492813060	407444830	504723840	369832060	239292580	413847070	486101950	507320930	400217800	297811100	399267500	208807740	396741730	360739400	357907940	332600160	326487000	207530880	331096500	284342600	311013340	299933630	299611780	328361730	418782430	453197300	350837950	365086660	368083620	518517600	419075260	424915600	355200200	816996200	699064770	621086500
P06865	Beta-hexosaminidase subunit alpha	13465846	18604874	15515974	14283777	8718100	15412879	13282352	9566048	6550274	11728175	7302173	4.73213e+06	10597540	0	0	6037249	5.97931e+06	7.98663e+06	11224722	0	20509886	15450562	14765672	0	23230850	15171382	13241997	0	7.21834e+06	11810479	12622788	11065715	15526317	14205002	11905061	16213357	6.57727e+06	15294033	8946836	11577192	11889275	18860138	10457471	11262012	14311625	15341858	21779316	17595096
P07108	Acyl-CoA-binding protein	285604030	122095880	170744850	147967070	291952830	198205890	166570220	246758580	442629950	316058370	389465500	381673760	389606800	300060200	355943500	297912400	329700670	77030936	158605660	172639550	71179890	141917340	123331610	126481970	76383256	117106590	54648230	98173330	100381000	74889010	87631570	168351220	165417010	156623860	141640510	40790210	151212590	114187890	191773000	157693380	207026510	115641860	187453600	138387380	228449490	62217452	103847630	173672930
P07195	L-lactate dehydrogenase B chain	113926030	130707470	155514380	119384264	211378100	131003960	83836860	158181380	227667940	159466780	228116540	253184740	211573040	219287980	147943280	250969400	288793100	104863970	155481870	259772580	104490870	181552340	128376760	297484000	133329910	171553730	143122800	188937580	83831300	57798584	84763670	125695480	162290600	111521340	135912300	121337064	118123090	131574056	173697180	182609580	149792300	159525650	163499680	136469620	158324430	96823010	145884900	210420100
P07225	Vitamin K-dependent protein S	13056890	7.83705e+06	9054220	14941816	8.20276e+06	12986045	12679262	9440900	13042082	15996248	14916767	10929995	22123154	17852320	25366748	14284126	13227295	0	12767929	9371061	24649460	17833652	17139420	9640410	26458482	15699414	20390400	22577742	10190661	6569241	8817663	10632629	10859187	12118705	0	8626062	13342335	13408932	13162310	9923935	0	14684941	9442877	18064710	12483954	12864984	15766010	11932471
P07237	Protein disulfide-isomerase	183591070	173233420	215391230	164921010	286656160	195302820	119663360	219635380	250266050	181302370	213109260	242945000	213082860	209307400	150828500	247524960	245341920	98178900	173494750	260117490	128320700	202911660	156834910	298108500	161455200	227919620	232614100	219566770	97434020	66292956	100535180	131259016	149746080	120226790	145459120	128841820	209513490	202233520	281860930	282011600	276587700	231381660	257262350	232608800	251020800	87913416	102887720	139468370
P07339	Cathepsin D	71585890	138655800	92085960	88971550	41177892	77865780	72229130	79092216	32631052	58685630	44580250	33897724	101700390	80049480	66494070	52607372	31852108	131315590	124227070	68828760	121396460	221300060	125474220	49132724	115572360	107389140	86710824	82625496	90211190	67330264	98957016	67465450	106139310	108669070	104630960	129212456	59710320	71658240	70961810	71057540	71703050	79699176	71728824	69959700	75267570	116056824	118360010	92206480
P07355	Annexin A2	92478480	73074500	84743720	61792544	80362220	81001090	58518604	85197050	84848550	66345910	70145210	76584470	80877190	64148520	53446820	71158440	66995210	35674060	63725892	72222480	54668884	83671720	63793836	89608744	52856356	82921930	74545464	78509250	40535070	34320044	37812420	46803324	68338250	46644336	72517150	63540880	38821670	37020788	62733850	52170404	49657704	43465360	51557444	44291510	54775228	37888016	44463372	68637440
P07357	Complement component C8 alpha chain	26419550	30690492	23372656	29050136	12977825	23881960	30519070	21341964	13982038	32261798	23735896	15391407	16220554	0	33363468	16319660	3.92971e+06	20305864	43504330	16572379	45760492	28414326	36540030	14483871	63409160	31595764	34572256	40837316	37915456	34681464	39557120	28414442	22846120	31038548	24137018	25904764	32340148	35693908	26452702	27851178	24190800	40630320	29414270	32438506	26672402	25691088	25227814	14812795
P07360	Complement component C8 gamma chain	16181355	25178504	19225448	38542360	14571247	35836476	29994306	20909734	25779410	42106588	11879715	14930294	0	57432140	0	0	0	0	14541529	0	32229414	32486568	37377396	10098581	31494372	23991510	30365600	21148612	22504330	19720476	21682228	20334152	15830919	12819724	14868710	18810888	25446614	32888982	19664480	19511576	20030940	27228512	24093936	31680964	21437772	39980196	21090296	0
P07384	Calpain-1 catalytic subunit	37660724	30269890	38378264	27887174	38969180	35266376	20052354	32508426	42231144	34957812	38362920	44209820	40000944	39553500	26921484	38321264	48417610	0	25074694	36274156	21337332	25160056	22857152	37594804	18720782	28746918	26552420	18256180	14473366	10406430	11450103	15439672	26313096	16569662	22111888	21370708	21483034	19990452	27224182	26299194	25896306	17336694	24488010	20370742	27631528	26292668	26759754	30985926
P07437	Tubulin beta chain	23799418	35464430	29029942	21728882	40000144	29286880	17374904	25419894	37963210	26296206	37884164	33070978	30478858	33923416	21648662	37222140	42442260	11405709	30746684	32898552	13868587	24640024	39728444	30608146	14786484	19250800	16430215	30407904	14057005	8734832	12574548	13423436	19366804	14547006	15223958	16875940	20753470	21497786	25595060	22442112	25314426	20764924	18336828	20110814	29270328	10300924	12919860	17335688
P07477	Serine protease 1	34017304	31119982	31809544	0	22133966	17371268	32507466	0	27013844	50222028	42148480	24527354	91415960	249506980	35171870	25045612	28373260	40562216	104286140	23021652	123773100	44067270	69489000	5260089000	180372100	59812864	55361704	36990932	36930252	39255264	51565884	62666668	45306956	57039170	57548260	60573068	71084480	71153810	47000944	64311384	56112824	215583000	56742940	74318850	66497108	71245660	81679680	66452204
P07498	Kappa-casein	9389528000	7219483000	7242444300	11450431000	8169367600	11231166000	10106815000	6557991000	15143746000	13117635000	12514047000	10618121000	24365734000	11694759000	11398506000	8683914000	7397495300	7585595400	12704562000	11980510000	12985834000	9496374000	10192220000	6004561400	13789936000	8319340500	4125998000	14080179000	5778645000	7290432000	7229153300	8086446000	5659271700	8177629000	6537209300	2276442600	12204200000	8997153000	12807495000	18249243000	16593092000	12032451000	12831983000	8335991000	13688028000	10554575000	14163823000	15750920000
P07602	Prosaposin	315423650	680446100	504351740	418983070	215469870	326994660	311527870	357833950	134682770	263969940	177290190	133596370	359718660	244157660	177102450	161376510	118671880	330216930	330325000	207306380	378512200	886906240	517715650	206203950	321599400	380439940	336399650	294600580	697770200	480717980	589291650	421586140	516108740	661911550	664179200	743848900	409561760	435733120	385492260	435458750	474215360	540002100	459164830	429242500	424767580	351131700	409884100	247098800
P07686	Beta-hexosaminidase subunit beta	122601650	160130980	130008810	126686850	70742424	107110120	99206980	99122740	38290012	66494690	59736650	37573110	80529500	83545096	94326440	57517480	40248236	104803704	122047280	56630650	151478380	168910050	141493940	55156696	150711800	102997900	106325620	121237490	106790184	106698220	140259440	114229890	147521620	137900830	128068910	148142020	115925360	120663040	102647060	115176200	111692070	129029310	122522424	108003820	110920970	132085464	184697600	115076740
P07737	Profilin-1	117212010	174383230	161634130	117241380	196053620	130035370	86598480	166267410	186876830	134299630	180633060	197849940	165433230	175650260	129643700	185998080	207267000	73957450	152794850	169765460	86152070	133278440	285997700	166789070	97508000	134238530	119234120	143506990	67730250	44180340	57605164	82964584	98954904	82047270	100732960	85964010	76380950	87066920	106628616	99987000	99884904	112546430	112830620	104095790	117630424	68796100	96742456	169158080
P07741	Adenine phosphoribosyltransferase	38491684	30912872	41500040	29835504	48507228	34664250	24382076	43224364	33093360	30350370	28602030	34584388	31796992	40763428	27311994	40673570	44909570	18164490	27058620	34375004	26538526	33514072	24110058	44605628	28633826	32153082	26932802	27301194	23686920	19470734	22665614	29969270	29484584	27823900	26941420	30957218	17957424	20588534	26002488	40555590	39880508	25131376	34571588	26709330	33128082	21477304	33378798	57077868
P07814	Bifunctional glutamate/proline--tRNA ligase	10057783	10436035	10827560	10670224	13218681	10896703	8.06577e+06	10525967	13732429	10898543	14247981	14899368	12139862	12780880	10238167	14894126	15401089	4.50735e+06	12502948	15714926	0	10099193	6629733	13736516	8758506	9882776	9603482	10600104	3.7411e+06	3.62217e+06	4.94092e+06	6312907	9769891	7.98584e+06	9024835	6.762e+06	8631564	9433171	12039808	11860564	11534475	10790336	10209810	11526820	11857004	0	4.53574e+06	7641431
P07858	Cathepsin B	41585840	79555220	48024230	46193760	22714938	39243308	42064024	39350776	17830932	34561104	21175568	16508525	42940868	35391140	27811604	23591130	14739040	44216390	40985140	24258886	59949744	124349850	57843570	24980594	53592404	52758100	40990656	51674416	41226230	29017882	39470028	29733712	41377636	44410916	45366630	64371588	34713260	33265154	30606256	36256692	42295364	40589844	30096288	31261092	37346604	48463228	49990216	22386814
P07900	Heat shock protein HSP 90-alpha	96202270	140963540	207710080	121369930	206963170	148264700	84140616	148305950	233060220	169271660	233836670	254390500	202767870	205780180	113906300	227005280	268013140	66872010	131536424	179851070	94226750	156722420	123988216	238058830	118327660	164358460	135275040	147823580	64802636	54371068	61617156	95515784	120516470	79029680	104895336	85120550	106581850	102981320	137442560	139049460	136205380	136270100	129644984	119621460	132167720	64258140	89196110	159720940
P07947	Tyrosine-protein kinase Yes	16448696	7.55518e+06	9654622	6.84494e+06	7377865	9548361	12101794	10364686	9444216	7421312	6370212	7743633	12723847	7.63714e+06	11165938	7284556	7355272	0	6.74695e+06	8.14815e+06	0	4.5628e+06	0	0	0	0	7069353	7313619	0	0	0	6588488	0	0	10712741	10841640	11938234	8140146	13093106	9367193	6816621	7.85914e+06	7.62458e+06	10914363	0	0	12237460	11528555
P07948	Tyrosine-protein kinase Lyn	40478024	28992248	21879836	27165544	18636218	23526040	27429886	23886938	18189228	22906542	21197310	16079944	25567034	18940114	25590878	17335474	17652330	15018529	23094892	14328030	18274366	23968858	23973816	14528657	22637958	23708080	28952428	13854055	19936194	0	15827215	24091920	24887010	21990192	22637934	21588234	0	29900968	29872806	27707318	24450042	23714658	24003706	27227232	0	32962976	23432478	26193216
P07996	Thrombospondin-1	19940650	18354056	5.89112e+06	15109494	3.46356e+06	9322513	18048622	12382818	0	0	5.47372e+06	3.50784e+06	5.41459e+06	0	3.57466e+06	0	0	17953808	22326402	6317535	19808134	23596180	13759161	7.74755e+06	14863318	14659297	19771082	12935205	26217636	22877992	33210522	19870600	20227746	21655610	18300220	19456250	9073440	8863784	10608486	13778812	11088327	11997110	9681571	5.79606e+06	9606097	27675594	24258400	14045741
P08133	Annexin A6	9002006	6.79608e+06	7.43839e+06	5531814	9906508	6321063	4.35973e+06	6.48106e+06	30985228	22113590	25477848	31463840	28208180	22844826	21195472	26251240	27691570	16455333	31198630	38053908	19021554	27242792	30042150	37775464	23276360	30164364	27531072	32845730	4.68654e+06	5201357	6723971	8303109	14072229	9621888	12156334	8913482	9039066	10042907	14121835	11055123	10756473	9667372	12600846	10804484	10918726	0	3615928	5.41551e+06
P08185	Corticosteroid-binding globulin	27081020	33753292	19556306	27893604	14088833	20926046	23924514	18673156	12769022	19676058	14519135	12575003	15011882	11029390	19337080	12611636	8175878	20612188	31317008	12301642	34769070	26130436	31117952	10092380	30052164	22669040	28301312	27626622	18903552	20603860	20084620	22007012	21631938	20764730	18113228	21365206	24420412	27422626	17518548	19003114	22241888	27161642	22117436	24014716	23664286	29739652	32100896	22195818
P08195	Amino acid transporter heavy chain SLC3A2	78387140	60813596	53896150	46620100	40262220	53302656	46701884	61792664	42154060	53901332	41636612	33403618	51311216	47847950	53996130	50474150	34058132	72862230	77867040	45397410	30958404	38655932	31406792	23963606	28220016	32924166	35428732	29556030	34982390	25975266	33276256	30865406	40870492	35237020	43553772	41926924	31636234	29671932	44407956	48801656	31913690	25056698	31863336	34195760	32550036	35679440	37170412	38481380
P08236	Beta-glucuronidase	36749316	17662054	36276190	47541988	21355744	42925570	37595572	38062656	35044780	52030510	50290012	37787172	51283820	62933050	44723692	36389084	25320140	26230066	29831046	20378734	41527948	17911502	19263274	0	0	29522640	81595336	0	18634030	30928730	30838400	34857428	25951242	25975592	0	46429104	0	32302452	21479988	20783030	0	32925974	26106954	18452140	0	59548936	51925090	39283188
P08238	Heat shock protein HSP 90-beta	38120620	56317660	77329710	48636708	76922710	55575064	32798864	57072372	75601050	59698204	77246710	82062310	69256070	66097892	39546500	82835110	89447990	24280058	50733212	63004252	41710480	48582290	52514940	86093890	43742720	59362548	50696724	53746516	22567720	19492784	20302848	32802566	41659708	25021758	34672252	28389380	35104264	37750310	47949090	54089356	60365450	50795476	49949690	44252548	48949330	22558988	31719346	56549084
P08246	Neutrophil elastase	11603449	59893530	7.87045e+06	7707144	3.74692e+06	0	14214618	16681602	0	0	4474589	0	5689233	0	0	0	0	12389333	54840376	10357851	0	0	261835620	5.04145e+06	0	0	0	56402984	0	0	0	0	0	7.86214e+06	0	0	0	11058306	8.34227e+06	14683711	14748054	17012434	10522781	18772316	40941470	4.13356e+06	5325522	0
P08294	Extracellular superoxide dismutase [Cu-Zn]	11849686	11259197	10470764	11097951	6.27228e+06	8873005	0	5.11416e+06	6003189	0	5.27115e+06	3.92584e+06	10968489	0	14820712	5.56403e+06	5.94679e+06	8886203	13043230	7.16628e+06	25109336	17660170	19160580	8578518	26687910	15103506	19060750	24255184	10180718	17174294	20274188	18396696	14518564	16701362	12894475	13270504	11966597	14188716	9901691	13405712	12597017	12369887	11292119	6.17344e+06	8961625	19173210	17208926	12899785
P08493	Matrix Gla protein	10936672	4.14071e+06	6483380	15710992	7110131	15023459	16102573	12090430	25163030	28110868	33103992	22808302	48331076	51594360	100672104	64868124	56179780	0	0	5.64718e+06	22618464	14725538	12124038	7.76482e+06	10089328	24805876	20663924	36014004	18046576	15799308	20022552	16631142	19474028	18532704	20792988	12864557	23833386	19906254	16031945	21018592	23272464	0	0	17955020	12410694	6.47041e+06	11640482	6.42291e+06
P08571	Monocyte differentiation antigen CD14	1309052200	2756919000	2181530000	2223135000	1582749700	2068574800	1729761300	2255204600	1716802800	3246916600	2124124700	1211183700	1842427900	1882397000	2181165300	2200173600	1797995800	1565069700	1656251400	1418098200	1640411300	2393587200	1939269200	1000603650	1476813600	1955952600	1720983300	1635894800	1619841200	1144536600	1530749800	1182126200	1241946500	1428125600	1574967300	2039952600	1441422800	1616297200	1481848700	1553246200	1514050000	1940758000	1860460400	1450664700	1564349800	3610324200	4337470500	2863341600
P08582	Melanotransferrin	1147038800	698335600	1195936600	1428790800	1397914500	1473332100	1250324900	1603029600	661367700	881733100	890199040	479884860	1224577300	754346900	4497821000	2815550700	1493476100	672149400	2227381800	980395800	5723565000	6257447000	5952997400	5151064000	7857354000	6710013000	8563605000	5801722000	6049031000	8461007000	8352482000	11474302000	10948006000	6950324700	4098983400	4964935000	2830958300	7027723000	5354838500	12148472000	12768197000	6507389000	10027019000	7532240400	7858850300	836487700	2747132400	3448728000
P08603	Complement factor H	35096664	35011360	29826144	36440804	18251768	30213428	32789952	24287270	18171756	35619990	31632176	17011834	35373724	29893118	37777410	29435724	22661052	30543720	47706350	25556046	47563150	50873876	47692256	16407813	48405492	33534786	41590950	42743024	45474260	41624670	47425420	39975850	44840510	44620428	37726130	40329016	45241490	47169876	35969050	40471830	42561892	48568536	44881376	40570724	41442000	44395936	41274570	34739580
P08697	Alpha-2-antiplasmin	123913880	131626140	85446700	155202240	70696490	101062070	107986320	110534510	107075650	179152300	108055670	78586310	130038550	99493240	128559500	115249260	80628140	115214710	133055070	84905830	122544720	137430420	156429570	65033960	118717860	152768660	151450260	122229280	111254280	88884344	107342030	104536670	109725840	110221704	105861750	127405210	133729096	150949180	114564104	113187970	130527180	164744050	149258530	139581710	146208130	148144160	179431470	94739180
P08708	Small ribosomal subunit protein eS17	22323246	20648750	30076070	21686836	33497768	23036432	15096920	22370746	29066978	18888136	26618690	33466770	24758618	19844510	16509006	27483182	29095344	11132317	21912440	36293970	18651536	21248838	15590233	40317430	20388796	28377872	23049368	28407088	10665172	7873555	11939397	0	18017344	16533344	18958130	10987397	0	19902418	23540334	34270720	30501322	18291396	21528596	17614916	25320814	9994744	11986959	19022154
P08709	Coagulation factor VII	13799046	16585754	17418468	13417989	5784566	14593772	14147849	15006904	16533475	24760380	19652234	9978164	15259117	8753719	14978857	8402839	10337993	0	7991382	2.4777e+06	0	5942956	8.02905e+06	4.17387e+06	0	0	0	0	8985449	10778157	10647082	5.28435e+06	7156115	7841900	0	7699133	0	9060921	7.78341e+06	8680402	9449660	7740878	6.58367e+06	8513073	0	11493123	0	0
P08727	Keratin, type I cytoskeletal 19	14786694	18623398	15806897	7.75117e+06	18998614	15492780	0	8.38809e+06	13152688	7884642	13450132	9463403	9536879	13255525	13718099	12811570	14944071	0	6990096	8701382	21275060	30368106	11273466	16091408	17127566	18245632	18299596	22377208	18842144	15276196	15897433	16595713	16577442	19683026	22130652	22783824	19681938	20112664	11418558	18969210	17834342	21119890	11714886	17490216	17357088	6.83143e+06	15485676	11793136
P08758	Annexin A5	74075790	66728270	77815260	58331344	88304710	72644840	50562244	75397176	84554350	55678116	74406296	83944080	78004776	64750424	46273260	69446980	75601270	37764750	76655096	87172376	44674690	78865890	66705804	96053336	57352412	76911256	69777656	72829470	37623196	33802370	39330420	50762670	72062216	54625692	62424416	68603850	48620620	44747970	68910050	70930600	58479790	49005190	58509840	58202340	67313730	26879002	33470366	54275584
P08779	Keratin, type I cytoskeletal 16	76705830	49125376	44933550	16999970	9086653	13942086	24502048	85790200	18489654	348892900	10533558	33475606	7845144	4668449	15719346	9515493	55969852	8842576	26259608	10345455	100711150	65631290	26162290	11579809	100895100	93638056	35691030	0	11142018	26720338	19965990	16725126	42847216	22891846	34295340	43979704	28480160	0	44269916	13684243	134049416	25811486	9768038	22193248	73537710	54987220	22241346	7.71867e+06
P08865	Small ribosomal subunit protein uS2	49314468	41211828	62042296	37425388	87619780	48907120	27390946	57247150	65699800	38813052	59586130	69648480	41294900	43290212	28185852	63004104	58959692	22461494	48156060	74475880	35728268	44368090	33879508	76364376	39313956	54676756	49775176	39439656	21247698	20056472	21221646	26827364	37819652	27043314	33669200	24243734	31672782	33799856	50613316	47583490	46447156	42065050	46707972	33915820	40099188	20431126	24730520	38112812
P08962	CD63 antigen	55695052	68370990	60536812	56134268	48401464	55070150	52030000	68901976	67651240	91912584	75977680	65006676	109566984	82830170	89598140	78720320	69387920	47847970	62035320	44212360	43354016	47661116	59015130	34322710	46268310	51639156	51231510	62532108	51524720	26178550	35003230	32828220	0	31549544	59119304	48569268	58751576	52794708	36210016	52964944	52233556	64065972	47597510	50705276	51291016	60384388	59461920	51098388
P09417	Dihydropteridine reductase	12936760	17589126	18980350	21045418	14654266	10457184	28684380	24873974	18882520	0	17550688	20444126	17335484	30884282	27594498	21647790	23648472	0	0	19100118	0	17268666	24117946	22080156	0	18472092	0	67956104	0	0	0	0	10375550	7573089	0	0	0	6.42973e+06	13546980	14374752	0	0	0	0	0	4.21848e+06	0	0
P09455	Retinol-binding protein 1	32529720	18096780	19010624	18765256	21743084	23485764	21501270	23153128	38385932	34176252	34963100	32717166	49701664	44481680	48861868	33411452	28054618	18471684	33787700	27808152	13093732	21105896	17848442	19346272	17080798	18560776	19180896	17215688	19963852	19162374	15037017	24575508	27922162	25888166	29059678	23168302	35341290	37271916	55533292	43079868	34898250	34536764	37190676	37828940	37125012	10888227	9827356	22103512
P09467	Fructose-1,6-bisphosphatase 1	24956398	26677664	32853944	23880350	38765492	26254260	15600023	30585534	33814040	24534814	35614964	36396276	30532666	32865246	21792820	37010772	43482756	22544706	23984002	32656014	21689730	30979046	23266342	44153356	27865162	31558772	25589920	32483078	25832786	0	18830380	26125156	33628536	22705330	27923548	23208744	27533566	26873552	32028872	36263244	29416048	25323650	24326502	25981108	29747024	17446842	30729432	40517230
P09525	Annexin A4	38576828	33582916	36946720	30637752	33679780	32639278	25336730	36539656	40356376	31993254	35570004	39876450	38084864	34795492	24046032	40050570	36126880	20498954	33034500	37325244	18940518	33418660	26145970	36718204	25800252	31918066	30041176	30366666	26551044	17785784	15852147	29620838	34495056	26126590	30750434	35029280	24686686	21314954	32112960	27136670	22624608	17751730	22100506	23697520	25624374	88467620	26801996	32850084
P09543	2',3'-cyclic-nucleotide 3'-phosphodiesterase	66184970	91147850	85201900	40039550	35081720	46863864	42030310	55501310	40882040	61798108	55716484	41382924	55991576	38991564	51297330	42984708	33206634	56142684	74345784	39435092	34763132	57609260	40102884	31601788	30858054	37278640	41388784	41338610	38829908	38147860	35885540	40205572	42475028	37620616	37568884	37175576	39636384	36063584	68002210	69636904	47926972	29212592	38686370	45409970	42949868	29971758	31703098	41252604
P09668	Pro-cathepsin H	20694596	27758946	23954498	25659758	12574559	23576484	21427680	17788656	16310367	26801752	25008296	16782068	34748490	31843620	30288506	21644692	17802308	21828674	25937564	16188205	37450670	29875170	31037606	10372670	36324100	21672948	25050420	28957478	20806638	24423612	27863528	29430430	29542128	27165660	25375772	32908642	29509320	38841332	28983650	26800356	33681364	43051790	35568660	34403800	30536910	22074818	33606100	21860718
P09871	Complement C1s subcomponent	2.21512e+06	3.92238e+06	2669608	3.29881e+06	1.22949e+06	0	3021855	0	783968	0	0	0	0	0	2.61654e+06	0	1.55398e+06	5228394	6.91011e+06	0	5.80577e+06	14199649	4544792	1.00296e+06	9637925	6.44945e+06	6.19885e+06	7708584	6788847	6879334	6.58388e+06	4155729	6780195	6.74361e+06	5.37898e+06	5.81454e+06	0	0	0	4446894	7338572	4864594	4.58598e+06	3.6322e+06	0	3.09331e+06	3.28848e+06	0
P09960	Leukotriene A-4 hydrolase	11781280	17009816	12645829	8457927	13207665	9146185	0	13311749	18431286	17130362	16980702	18307656	16043169	16966756	12046897	17536674	19330706	0	13093931	16615824	0	12366659	28792704	13007617	0	9491075	8557924	7729260	0	0	0	0	8909513	0	8395279	11026261	5790182	0	8756654	7.50348e+06	0	0	0	0	0	6408400	12343875	11533157
P0C0L4	Complement C4-A	149728400	718989060	403082460	322339870	155443360	354912740	431229400	264139470	112946580	452796320	320302140	128856210	272283700	172976220	248774110	295592130	151762370	320223500	317940580	78822410	539530100	1114261200	465783500	171349090	438191970	638497660	670300600	359554460	807361900	486664640	429538140	246846370	854331400	694248640	900962750	1054642000	211558160	191908290	234506130	249045580	227656820	265904400	260426180	239328110	284558820	203768600	303854080	97125740
P0C0L5	Complement C4-B	294981340	1051141570	623053630	433083000	246762300	460975300	628856960	447406460	155779900	679781060	489927300	206762670	328832740	254336220	388157000	453755600	239271360	553126600	486842800	117738776	832580740	2129693800	733728060	289215420	769005200	966211100	982327000	650927300	1592374300	1240682000	1053679500	677715260	1645103100	1396505100	1686052500	1973464600	316514400	345724450	389275500	403510560	378238850	455655550	457019000	426594270	542181000	390613150	508651520	169469680
P0DJI8	Serum amyloid A-1 protein	30974420	95010640	56169692	40551996	19968004	51660692	44500572	33052200	5421169	17778654	0	3.57197e+06	29604562	0	0	0	0	140610670	137116260	36879010	57508844	136413090	69518240	22104796	58212750	56219240	91273070	77000760	76488340	55908296	67364216	38803870	63115588	48039464	64944836	42585144	15940861	15598749	25015250	28789456	0	25658060	30640800	34077068	37494348	25208564	35820696	0
P0DOX2	Immunoglobulin alpha-2 heavy chain	4175067100	3053440500	2994851800	5239604000	3204997600	3895244300	3606006000	3733464800	2529000400	3282890200	2330109400	1925886100	4397374500	4052070700	3750542600	2901650200	2812324000	3707062000	3733360600	3078734000	10148742000	8476398000	4652256000	4935891500	9892406000	5793345000	5664088600	6237090300	6276009000	7196697600	7226863000	7230262300	7048985000	7239960600	7181881300	9929085000	4223395800	4414345000	3874883300	4271682000	4021981000	4403578000	5175321600	4795810000	4692656000	6336026600	7045336600	6042340400
P0DOX3	Immunoglobulin delta heavy chain	18509074	17087478	14493440	19144422	12572198	19248092	18490624	17005038	20346600	27975072	22293300	12887451	25349986	25250304	29613268	20093998	15822353	16467227	30201868	17446190	0	30549640	38196012	18692828	29976722	35640550	25526734	35770076	52578136	41625090	41628692	51002184	48346564	44357484	48129652	51204544	17474924	16768186	40935336	0	12358238	21599286	18699644	20813356	19423230	42552700	51465730	34436784
P0DOX4	Immunoglobulin epsilon heavy chain	25559748	16638901	18074052	26662684	12915047	18398894	26032000	20727964	9022505	12020707	0	5062897	10368566	0	25207146	9320025	7.29566e+06	8789948	15306050	6216671	19231750	16196143	16948242	5427556	0	16330965	19318388	13881161	14483277	14941660	20579284	18897446	14371729	19340510	23963284	31522450	0	0	0	0	4110792	0	0	0	0	38548576	42188044	30945342
P0DOX5	Immunoglobulin gamma-1 heavy chain	1895883400	2157191400	1466437900	1869869700	1510096000	1682252000	1636579200	1624472700	958059970	1288945300	1147082400	923835840	1295593500	1151518300	1196351000	1197242200	797216300	1593359000	2039427800	1085782100	1552140900	1423333900	1686818800	953977300	1555343000	1538962400	1844418700	1667540700	1518221700	1363172700	1520170100	1452694000	1425895300	1519407900	1255562900	1330390700	846917570	978237100	732465340	850842200	846661500	1058103200	882268860	842040640	881040500	1011856960	900674300	877822500
P0DOX7	Immunoglobulin kappa light chain	392288420	464075400	326041570	539060540	328169900	496025760	449339900	484947650	296705000	451279900	404459650	241865140	438295780	371681340	529765900	424956380	295180640	509976930	641494900	433302370	630365630	655187500	588929000	331860580	527868400	577075700	735775300	686949440	755598300	803213060	897624640	953029500	943096260	879454300	828240600	1042072960	330739200	427316320	196290580	377630820	409663900	502399460	451784860	439081760	417399900	776980900	917421100	821000400
P0DOX8	Immunoglobulin lambda-1 light chain	10656407000	10348578000	9391351000	13531043000	8663782000	11344204000	9552525000	12302319000	3816568800	4546721000	4135092200	3111913000	5713137700	4954790400	5988512300	5431860000	4179661300	6328799700	7876824600	6300945000	12395297000	12385339000	12231230000	7043328500	12867323000	12493594000	12608591000	12854889000	10843245000	10524592000	12706409000	11457044000	11614355000	12319629000	11497899000	14137263000	6524276000	6812139500	6109569500	7860235000	8267868700	9554379000	7657388500	6992549400	7419242000	8838823000	10213121000	8437228500
P10301	Ras-related protein R-Ras	97695850	51915520	49905988	44685510	43378384	57983124	45388836	62845480	47339904	48908710	38698260	38970800	66478696	50303040	60382136	49091924	34779056	35897776	45830028	40377652	42572764	43507264	29712650	31082778	0	31664580	37603012	34458364	35552988	25448660	27043420	41559160	47847404	35281572	42378484	35161660	45056120	36214508	58718644	52310196	42918980	35052750	46721684	45996676	42659424	29211022	32348110	41355172
P10321	HLA class I histocompatibility antigen, C alpha chain	44715816	56687028	88460136	46444708	36725504	44109960	25416748	31631136	16678235	54130028	47340910	19476380	52164804	35473716	38369412	28968084	22429394	55965404	63952930	27809550	47088780	78157670	57194316	34397330	55255550	41740740	43729316	56821396	29490308	39631812	43930590	45208160	30887874	30145478	0	81622600	26225794	22802406	39595820	38981644	32936816	37037776	40320148	36721560	32378154	71560320	75937970	83086740
P10451	Osteopontin	5744342500	9405852000	8672943000	7296652300	7944570000	10224637000	7039304000	7860606000	11584551000	12592588000	15364738000	11092847000	19642530000	13889665000	14304553000	15265664000	19567591000	5493311500	9867158000	5868150000	13923817000	6723200000	7862681000	8558120000	13251478000	11402059000	12907313000	23885308000	5398655500	7312039400	6989401000	8924940000	8395620400	8689924000	8364933600	6236052000	14923949000	15920253000	8659696000	7159873000	15153492000	24522370000	18018787000	19305163000	13901939000	13473554000	12037464000	11103227000
P10586	Receptor-type tyrosine-protein phosphatase F	10153819	14584456	10514125	13168617	8516913	20264544	19537556	12548697	6373320	15168653	12290950	4221870	9134020	16835322	19515120	10972574	8440437	7927194	9625626	2687205	28593162	18958724	15940283	7.22625e+06	29090882	16457727	17917610	18779020	12120357	15312284	19770108	15022098	19333974	19126518	16940154	21063962	20238566	24519360	13180958	15591457	18282872	21232964	18011044	19477480	17770322	28842560	36998050	20196888
P10599	Thioredoxin	84788120	70588010	64994388	52172572	37469788	65422332	49192404	75926430	45868470	59425244	57837880	55357028	63492656	65756190	45360612	60181180	52127544	35485960	56857230	59590104	50341020	56007076	53912084	47501988	45298010	42509696	41635680	40517590	0	0	0	0	0	0	0	7.37113e+06	38808052	0	52989540	82790010	59572400	50496536	0	42197530	29892094	45251710	49050480	50661830
P10619	Lysosomal protective protein	17149986	18617338	9017340	0	6.25139e+06	14390343	9346862	0	3.35864e+06	6064514	5.13131e+06	4.02694e+06	10949909	0	4.53295e+06	1.50538e+06	0	14185498	22719636	7.46323e+06	19725132	32904198	14801764	4383682	0	13328651	11685194	12535442	17567004	17430832	17802624	17966476	21142356	24712136	24017946	32273170	0	0	7422880	0	0	7409744	5730140	0	6.98098e+06	13670210	17409408	6580552
P10620	Microsomal glutathione S-transferase 1	25147974	0	20020238	0	42536510	36794744	0	46022704	34246520	11921556	24532756	39710212	0	0	0	0	18465958	0	22894932	32622356	17632036	24225188	20167930	41613132	0	29859422	32401604	21429390	0	19629742	0	0	34185324	26657682	0	0	23066774	20802262	27245494	26850190	0	14608955	0	0	0	0	0	0
P10643	Complement component C7	14716377	14393346	10464865	15609608	7294789	16514096	18699670	10868905	39483120	50451972	52610216	29771662	67916744	66677104	89150770	60145308	39925240	30310168	49935204	29659442	32131958	14977645	27665398	10138174	26746798	18337394	22733542	26156564	51879836	52714268	64406196	65388816	72841720	73278490	67514180	78098720	55313550	63228630	47064216	46166124	55453620	76615064	62634132	64157296	63447510	22283368	22098638	15556866
P10768	S-formylglutathione hydrolase	18655634	13484090	14554648	8394280	14809381	11021761	10751977	12647360	14548705	8939224	11592397	14362923	8165730	15138729	13340270	16386007	19389666	5528751	18376466	18161146	13376249	17577866	15455800	21270656	15073607	15633447	15354544	19251338	0	0	6345876	9409939	16087214	11177225	16947848	11902763	0	0	8961673	0	0	0	0	0	15308508	17419780	14604398	14743775
P10909	Clusterin	3464432000	4600858000	5621084700	4757673000	3300966700	5284974000	4335956500	3832754400	710192200	1097585200	1147718700	747738200	1273660700	1027489600	1262365800	1168807700	818237060	2820542200	3652259000	1809626800	4583056400	7421554000	3798263000	2113239300	4709519000	4367667000	4459549000	5437544000	5162277400	4974619600	5143337000	4337345500	6144278500	5329712600	5985129500	5544132000	4413282000	4980009500	4320907000	4885440000	5639488000	6374265000	5665553000	4893772000	5234944000	3989547800	6256471600	4529301000
P11021	Endoplasmic reticulum chaperone BiP	171563310	153438930	200174340	161813800	249679400	185063180	116487270	192383710	228436400	172501460	205415650	214576340	199064750	176720240	135976750	227829000	228696210	86755304	154423730	219332060	136347940	201517870	167827300	292046080	168878100	221260160	259289390	204722690	99109610	71720840	95506824	129911440	141496180	114316480	126934840	118994320	266221100	261266540	341204260	361566980	342136060	316974300	357930780	307569660	329596400	86245576	93215160	117680240
P11142	Heat shock cognate 71 kDa protein	267243250	279774080	339655580	251714610	354294050	294071460	200688050	329931700	328902560	280935230	340697920	330089180	378419260	351970500	274437900	347936600	394854370	180748340	267683600	354456450	223716140	259920590	263762180	372232060	260280780	307924400	292390430	304812200	171377680	121975640	158203020	214605940	238477570	182967230	232138600	206585100	224259360	243594960	279116400	307327650	319535800	272120420	284150800	256408660	268331950	199497390	257793890	400583600
P11216	Glycogen phosphorylase, brain form	22718476	28950494	38023440	26890558	38227836	29412154	21078518	34973124	39663436	26085832	39234610	43082310	32728066	42238956	26152672	42164364	49977110	21728230	35264524	47846148	28560308	42075744	32342582	50409180	29946090	38767540	30829450	30180782	14680913	11150297	14240087	19595770	32393576	21891722	29714230	27064988	17523308	18986434	28368956	28601038	25471174	24809504	23491190	20023842	27747360	20191948	27881080	37489660
P11233	Ras-related protein Ral-A	42231156	29604416	33710760	28394276	22610306	35821660	28105136	43338284	24895744	23039304	15967462	16521618	34050330	23572958	29201750	17535398	21786118	22065786	25611242	21344964	21307104	30303648	20900660	23526950	23514488	25385466	24966850	21913888	20686314	14180789	17102450	19949300	26751222	22286488	22096510	16702644	24222682	26838844	36411704	38569316	32668658	20330272	30151238	30984078	29768838	12124470	14363885	25029782
P11234	Ras-related protein Ral-B	161238940	91914780	91775100	85987810	84198070	95731280	76655240	104254430	91948030	85353100	78818920	71452330	127942780	97686630	95832870	77332030	67032676	67253550	87958090	71075540	46428412	64484044	55137480	57939548	46474390	60336916	67355140	64147452	66989464	49425508	51264316	74087280	79632780	68026840	83686860	71793740	76375096	64599120	105510344	107401704	72699000	62798090	85509190	98022200	74678050	43997988	45649280	70834904
P11279	Lysosome-associated membrane glycoprotein 1	13035303	14099395	8650725	0	7853385	0	4.60821e+06	0	0	0	0	7.07174e+06	0	0	0	11037043	8935493	0	0	9719335	29869854	17976026	15126382	11676515	0	10958457	6441369	10964081	15883741	12309943	11960191	10887468	26012600	18853664	21899754	23023558	0	0	0	0	5757736	0	0	0	6.51015e+06	10783556	13606233	0
P11413	Glucose-6-phosphate 1-dehydrogenase	25530016	27240718	32664546	29282338	32103250	25295740	0	33575716	38214560	31472808	31507124	38392550	35931290	35823856	28193496	44226684	35186636	0	35917560	32744810	0	37762376	43706930	32033458	0	31428392	20903552	35460330	0	0	0	0	15750027	0	0	0	0	0	23839222	0	0	0	0	0	29496134	0	24261872	0
P11586	C-1-tetrahydrofolate synthase, cytoplasmic	10869430	9882227	8887552	6273252	11584524	6607668	0	9240823	9542986	0	7.55132e+06	11343533	8002208	8584994	6.68833e+06	11306403	12685575	0	5.88784e+06	10142196	0	11918228	8653618	11719214	0	0	11257296	11618900	0	0	0	0	0	0	0	0	0	0	10106444	14294523	17008934	0	0	11753940	11175700	0	0	12015540
P11908	Ribose-phosphate pyrophosphokinase 2	40966436	38367636	62097610	39928136	68338650	42544160	23872424	45261410	68737980	45623330	67822104	79284590	47263650	54592268	31723616	50399388	56120140	24356210	42991840	73405050	33506904	41317216	26661292	83372610	35996016	47503504	35024000	41919260	19667448	16131926	21100274	31283148	41660700	30562772	35896308	28234174	43453804	40101516	53226304	31945536	32951846	45611416	45675576	33867864	42693860	22258826	29436566	43608910
P11940	Polyadenylate-binding protein 1	21864984	22356930	32994120	23445142	36652972	23171006	12687011	27032854	37320092	23199022	30174714	36966668	25936110	27794706	15827930	30695972	34187184	9635290	23178624	32828632	23734100	20990948	18936648	38213500	20790278	26669648	24100438	23683258	9726203	9026448	11660270	14764140	18875974	13333298	16384509	15765621	17537906	18893482	25753392	25178858	19541340	22380136	21199062	19991230	21259522	0	12584529	21982112
P12272	Parathyroid hormone-related protein	127095030	47043950	114278216	131341224	123305070	211542740	94442344	77351140	55487172	80044650	98271080	40004172	266987220	211997780	198912220	74994530	98478630	80667710	73131384	69158480	168201500	41535690	66526084	42931270	179382350	69445976	73184984	145787250	40769830	113549910	85078760	119264630	100016936	108223700	63841944	43212100	321751870	356722430	174820580	218893440	331845220	420250000	360618720	322231840	206339520	96268020	99295870	170696000
P12273	Prolactin-inducible protein	47708090	39979172	24689248	14418794	10957940	25389332	23641668	16444906	19810894	34538010	29333448	15292505	27226354	0	36491870	30039476	16702878	22000772	28034544	14269130	47189416	50422336	32855416	10147517	31672306	42313560	40675060	31756488	13832356	0	0	0	0	0	27149290	31856428	0	0	0	0	3.99562e+06	6283296	0	0	0	16489436	22282346	107718730
P12814	Alpha-actinin-1	31557252	36118990	38673260	30622912	38010356	27549334	20962606	35938664	32819876	32454518	38855410	39670308	38804812	32078268	32309576	34972576	41929076	0	32781414	32903068	26219522	38281172	48151696	33345242	27853228	27296860	34148544	27381388	25497176	26560610	27147860	1994649000	44842776	22665478	35769868	32611632	30299021000	169929000	35619690	32035782	37583220	29090002	27695382	22289978	25283032	25886538	45240624	38963480
P12821	Angiotensin-converting enzyme	42610124	26305256	22053294	28842926	23889790	31874010	33190986	34699868	10161277	17823988	14428265	11639526	17624550	23071322	29885850	19979430	12067832	35971036	57213370	40563356	24319368	25177556	22759532	18532576	27953902	24975478	24391810	22282752	24122922	22032884	21968830	26579574	33476404	27444350	30227196	28371076	35001524	29800396	33715030	35464616	21126150	23328246	35433010	29555862	31175650	29443324	41040052	30482834
P12830	Cadherin-1	39219616	61176170	36187056	38799324	31863006	51041628	51023196	41997700	44269460	75566936	50113516	33999090	40393844	61607670	88674790	52202108	48118468	62810264	55780504	36002388	75070456	42293880	71745940	31408494	79815304	61130492	64000524	77130360	57139710	74110190	79001400	75886900	76786430	59572240	68407150	75780540	74900860	77209224	68737230	49085984	38316040	75509224	49366496	69798210	50312604	89171700	98557500	51792572
P13489	Ribonuclease inhibitor	9673788	12119735	12453692	0	12775849	10297870	6517539	12544068	15685673	12018454	12831319	15308245	12288453	0	13623900	15048580	19042566	0	12904709	15019033	0	0	10740312	16003414	0	0	8789916	12434934	0	0	0	0	2.13913e+06	0	7388408	4.01808e+06	0	0	10697786	10812326	11200971	10902624	10087121	0	11405923	0	3.19851e+06	0
P13639	Elongation factor 2	53494570	49791776	69993940	54385340	85431420	63439590	38711708	66833596	89147130	61512856	78303944	90216220	83191976	78626100	51544164	86343890	94567700	27409960	54294444	90235850	47865670	55881348	45644092	91610616	53393156	66050052	61069370	70520800	30400780	24821794	29898688	46731372	50191260	38810970	46728750	37143624	46869176	51111276	67094270	69188220	67378500	58070348	62409760	50391440	53651332	27914180	35643468	54594652
P13645	Keratin, type I cytoskeletal 10	4422409000	695200200	761573060	606661300	307635330	1429402500	1076766800	951677200	332676500	577297900	745763140	553528640	384268600	186943090	358095000	758232770	219811180	799302300	600841340	797235800	2120350600	1832774800	690532000	96414440	966403800	878727040	341819200	892275400	180036670	599513100	259160220	449535500	1279912600	504991040	441912060	1014943500	331310240	230382750	533590000	151672720	904472260	367495230	250702430	365420640	845211970	1606623200	1044659260	1148077200
P13647	Keratin, type II cytoskeletal 5	399346500	96181000	88100650	60200170	31167466	98250920	111073760	144663650	40582220	158191790	76612960	54221664	48034116	25042592	40891936	58912910	49551156	63826908	62127484	57052284	226686990	235527060	82771180	16652000	145304940	139045420	51713410	39392140	26820302	63787616	38054896	55063064	147848700	51838292	54459612	128225190	38268870	25602166	145166640	19271760	140878900	42749170	31587768	34230748	155565540	162523600	105667470	89122880
P13667	Protein disulfide-isomerase A4	17861114	17662356	20477148	15129057	22075680	17943680	12295816	19981058	19567792	14087552	16995136	17898828	15491005	14113067	10189602	17253930	19422686	4892981	15201298	21835360	14486860	21468492	18366798	29311476	18261346	21377860	24733142	22166968	11646400	11564927	11789920	15473133	17826280	14253610	17474606	13691928	28601466	29533530	38203164	38999600	39805828	32270692	37667156	30982790	33668740	5.58702e+06	8.37491e+06	9376802
P13688	Carcinoembryonic antigen-related cell adhesion molecule 1	36636800	41043840	28961008	18769868	11369417	20995738	18169842	22854380	11787464	21597718	18878152	9966545	17739420	0	18475460	7.73245e+06	11131635	21459242	15778997	11385116	0	31618312	23380264	7.42024e+06	0	13769992	18272682	13364755	12153806	8653108	4796821	0	9484218	6.54967e+06	11638245	12591277	0	4769929	2930241	24266356	23824726	8741793	0	3958831	10660454	21162768	19319546	18394290
P13693	Translationally-controlled tumor protein	42841770	30218220	44862680	37886504	59245840	41491884	27699950	45506090	64634520	40937820	52728240	63869630	72869350	64295090	50389216	62153924	79436460	18351400	35321332	60991144	30831586	34403950	30304776	72099140	33971948	41017012	46195524	52893116	22303046	16405181	22847298	33822068	35061284	28932530	33533222	27356916	42493550	38243004	48892596	55294780	53529212	47357510	48585020	41338732	43639780	19818632	24197086	46422176
P13747	HLA class I histocompatibility antigen, alpha chain E	6130176	9918180	6.87105e+06	5.80801e+06	3.63252e+06	4583103	4970299	3325095	1.08605e+06	9330911	4695707	1.33316e+06	2.12857e+06	4.05156e+06	3616631	2.16202e+06	1.16135e+06	12439097	7.27612e+06	3.24797e+06	0	7494373	3.69816e+06	1.57427e+06	0	2.59457e+06	2.08092e+06	3.43086e+06	5.75853e+06	8694720	7877340	6850793	7.77532e+06	8727358	5.04129e+06	5.82203e+06	0	2.6639e+06	5387547	3485594	0	3098743	3.59799e+06	3.63715e+06	0	6982220	4965719	0
P13796	Plastin-2	23870924	58665210	34142890	23983770	30439618	19572984	14895454	39482370	48651492	50015204	57014840	56465020	54368404	49711690	41255030	54950724	66081924	27262204	57367068	41577052	32235812	36776444	113467350	31518824	25500902	17174134	21291122	30396298	0	40749116	33589932	20549332	14690687	22285140	46554810	19560418	40254892	32642590	36412108	44442064	31672400	23947822	33125106	26909092	44647720	0	0	0
P13866	Sodium/glucose cotransporter 1	59054030	31651784	37281624	34423256	24764044	39753748	38528284	48779692	33258804	38584988	31185912	33540138	45441756	42176560	43383344	33409898	29561534	28635674	43409212	35457370	32708636	45110656	22822770	22753872	31594698	34026196	47100600	41642740	31510236	27513866	23744412	29924604	35747172	30936420	35909936	37156348	34541420	34108960	45399724	39131840	39439376	28786792	39920630	32203546	32657884	15808373	18989394	30415858
P13987	CD59 glycoprotein	951794940	486739170	736980400	596601100	596825860	742700100	602103300	702981800	628654600	510945340	519227420	582010100	1303037700	837758900	979600100	646432000	614816640	577874300	904280960	943709250	409593300	664642700	366379070	380621400	415823680	485772380	451351070	702822340	808736450	590421440	620775000	722113600	867544450	701192600	729227100	405277540	717465100	632464200	1185056400	892602800	805261630	687387000	956977860	865470400	805507460	232783940	291721760	437991900
P14174	Macrophage migration inhibitory factor	281767330	112127080	153796500	151050320	234851470	144129570	108210360	216152480	364892860	284070900	255758900	303742850	246059470	260161260	220900180	213646100	314946900	76997240	100744920	182358430	146971760	241833470	193833710	300073400	187503040	262681570	165774270	208568220	139416800	137255860	163290800	234908370	320815700	238151020	283774720	122862060	94152060	93411870	193551040	168412200	134555660	161704400	146697890	136219980	179450610	153168160	203169040	285675550
P14314	Glucosidase 2 subunit beta	22550326	24714658	27576376	21269638	28850458	22531574	19012732	24059870	29467032	27061678	28552850	30121666	27044848	24581582	17893192	30442894	28850198	14322839	29617254	30111958	21631288	30095242	24508932	30035638	20911930	31257048	30304978	24247898	16001624	13588722	16614432	16673351	20958368	21103854	22759978	23044650	20840904	25775424	29824592	30457856	26765598	22415844	28254676	26793226	25456720	17467208	18600328	20433320
P14324	Farnesyl pyrophosphate synthase	20474614	21554414	25230548	20018320	27442936	26405386	15762701	30306896	54237490	38793150	52302276	56771056	50030892	52592016	33627130	57907250	67577080	14247429	26008444	32602686	26558882	30809008	22852974	48028788	30055990	31998854	26451676	25889014	16660297	16343899	18497222	26297020	32558258	24988442	29874196	29168506	24369672	26666500	28740570	26174942	25433832	27858600	30609180	27839066	34066744	20995886	28754268	36925640
P14550	Aldo-keto reductase family 1 member A1	104248260	109402370	131614790	90591704	151967040	116472690	78644720	148571200	168089330	133220600	164675020	171772140	160682620	169699550	121865870	179334340	206846400	67959640	96335700	145531940	61418724	105896904	79061740	143410460	73992140	103964504	90032056	85351870	43936484	30957172	45499430	60519716	78405480	64684876	80201570	70325540	69552700	77865640	101377740	108910510	95893300	86180140	99378590	85375890	102328110	58855750	77113980	133409720
P14618	Pyruvate kinase PKM	32761622	53257860	45345444	31355476	51412490	38904548	24131514	44631390	58136840	41383664	56926610	65213064	56551332	62258830	39700144	68756744	76235760	21667492	54874504	61322348	36084770	50972756	103307270	69740200	43926644	51901710	45167180	53505364	24350398	23178196	24631282	31459068	42303228	30332256	35889610	34132640	28712130	32967048	43786948	41166332	41685680	35662204	40094956	32605702	42034656	22927120	29856826	41228170
P14625	Endoplasmin	80720590	86487590	105812820	83801390	131974540	89146760	59685180	99800216	105576060	76073110	96233660	101891464	91726720	82222600	56587364	102908600	102587930	33345404	69935730	96131750	72580410	115898240	93450760	158612110	89188970	126644790	139617010	115766410	57184510	40972544	55488224	77708424	82405336	65367080	72390760	67871860	135563700	128595710	184671400	187151500	187677900	146648450	171868660	156428620	156000370	42813132	47903188	69710760
P14868	Aspartate--tRNA ligase, cytoplasmic	10786709	18322562	30145758	15017290	24839980	19628166	0	24889930	29617120	17334498	30903826	31573148	18982304	18521070	0	29231012	25853156	0	22165424	28761482	0	28806410	20956824	32526618	117072840	30623622	29778162	21446696	27176318	0	12539302	16031503	21220970	19140900	62410580	63902412	0	31156814	24089632	27478898	0	142630780	77908210	0	15210808	0	0	0
P14923	Junction plakoglobin	35916772	9833024	8.01971e+06	8.28264e+06	2158314	14632453	10262517	12115798	2.64097e+06	11087433	3.8647e+06	5.06684e+06	3.05437e+06	0	2.65366e+06	4359716	2.25648e+06	5634809	4064771	5184526	18350174	22773760	6405995	0	15997644	7.154e+06	0	0	0	10321891	0	4.40784e+06	11138333	4.76323e+06	5.72151e+06	11010181	4860512	3.34656e+06	18427258	0	11267114	3.87293e+06	0	0	17779110	13048570	10935369	0
P15144	Aminopeptidase N	13525565	20791380	27890700	13568186	8.25527e+06	22131108	10734181	0	11600217	0	0	34905852	0	0	13096765	10269656	9056310	0	15037024	5.87474e+06	52853096	43207320	32221010	9396610	52161730	42211696	48891604	39409120	35228268	36665896	24791832	25102580	44462200	28579938	37908850	39695068	0	20707348	25345042	10482039	0	4.87839e+06	0	8545642	0	12667087	31437784	0
P15252	Rubber elongation factor protein	78597870	21890096	16436473	8409160	7.3606e+06	10537108	25420884	0	8667537	18509708	15766729	8562365	15462558	0	0	21245098	0	0	0	12668752	55891524	19612214	26236694	0	21926306	0	8423320	0	0	15214677	0	0	145265570	0	20467016	33228842	0	0	3.83687e+06	0	9825560	0	0	0	0	12727194	49726268	26084396
P15289	Arylsulfatase A	31694532	46969668	39480720	37010556	22726756	35031856	33111280	26372344	13064459	31608978	20669470	12450511	39971856	28816028	23157944	18670216	13848589	43127028	49675410	23004364	39063320	38882760	38123120	13273024	37033996	28238272	28567646	26227052	35045416	31577010	41127210	32982996	32968638	39717708	30911098	42323976	25926810	31717788	23084760	21608238	19500542	31451628	27082660	28970548	30021618	44130116	48600012	27817296
P15291	Beta-1,4-galactosyltransferase 1	750283460	489667520	410774850	628943600	574951000	932679740	611025900	560453300	548500860	823780030	687934300	397629920	664426300	666815200	1153811800	750933400	416670900	383160420	477239460	317195040	552564400	366804060	422779700	348063780	497584480	565583400	519099620	543350460	459751970	399321200	520908200	594311800	495886600	660845900	587299140	741811600	631526340	666619900	457176930	385443870	398719900	719174460	592800830	568861600	611812100	726431600	585131800	617957600
P15311	Ezrin	139658880	148423340	162284580	187955790	133605304	124609496	101652980	176304850	206996720	281426000	250059780	259746060	443407460	298970430	219250370	263164320	279666660	138614820	177449980	220205200	89932770	100743720	115371440	98693270	99880320	104515304	141195900	136247710	83710920	67711180	86718620	116741870	125587384	108683176	100352296	101783470	117347960	121566090	134299790	124131870	128086500	116127420	105625430	102267416	105592250	181175580	288589950	360623260
P15328	Folate receptor alpha	610883260	381064030	544742500	348282500	365328830	377342720	326784930	504031170	231057630	214996450	240164770	180161900	346455970	261440430	312868200	260202990	191469580	274734430	432232200	391795740	320130620	556270500	441227840	427811400	277221980	452041900	391080580	469441630	403243800	341821980	368189660	486214850	429225470	433994700	464685540	376796700	445631360	430355900	708421060	346036800	257877500	439314080	427954430	421992770	428433600	300166660	326277980	442289200
P15374	Ubiquitin carboxyl-terminal hydrolase isozyme L3	10241464	9249099	10913503	9489041	12751182	9806313	7.27322e+06	11433373	13388108	10957083	12806687	14209299	13338991	14450430	15100288	14441905	15095528	4.25517e+06	10115495	11555715	0	8600963	6183548	9927939	0	8204848	8443700	9395939	2.95711e+06	0	5.83881e+06	6.42733e+06	7.24906e+06	7.37568e+06	7.98666e+06	8666223	0	6.92271e+06	8480369	6111479	0	5.78284e+06	0	6.73228e+06	7584827	4923240	5566066	7.26339e+06
P15531	Nucleoside diphosphate kinase A	20350322	18941468	21870096	19989128	26937230	21437724	17478784	22732258	21646818	17744976	17846604	24003282	23529224	21180362	20121592	21609232	19619966	16892404	21991622	25966220	0	22830014	16183676	25881668	19270724	22210410	20632266	24582264	10851981	7259635	11863593	17187982	21802264	18138600	21590724	18809388	14181943	19688130	20528566	11648181	14274472	21615388	19850158	19753476	18156376	13564081	12402709	19599726
P15586	N-acetylglucosamine-6-sulfatase	60848176	61560456	54635856	55388264	24138402	40746910	39622696	33989172	13780312	35568230	19738374	16107208	66822068	46155424	28324690	15490787	7.59302e+06	54235450	59850588	33172546	68467720	72484480	65550130	31790594	69054530	46163988	51767976	48455250	53726896	53285210	70099220	57809416	61624444	69054670	54735536	66921940	31157650	35905500	36183170	39742820	39739550	38257524	45114636	33118116	33578284	56550540	66198064	46755340
P15814	Immunoglobulin lambda-like polypeptide 1	31927958	32810322	26119450	40198070	21254024	36867724	35445564	32349318	48661964	80177880	53124024	32848988	73275220	75427880	82723256	61457092	58039350	13737991	14424220	7.57787e+06	28567470	20029128	23410002	11526070	26555744	25414864	23727764	12346665	48623156	42876164	53640816	54246020	55220270	52469070	63343652	70632776	0	0	8843272	16317515	0	9786650	0	0	0	23458640	24789224	16438526
P15880	Small ribosomal subunit protein uS5	32358176	31116290	46969670	34747536	54553348	38812770	20460328	40736710	43490120	31038560	38939884	49854184	30066898	32141678	18696856	45437336	46142676	14704453	33952052	52390710	24499730	38175344	29432636	53577092	29428932	42018292	38524988	31810968	17454966	4255410	13782345	9503933	25893172	21893128	23111794	23016734	19482652	22614212	32825276	45329588	41600250	31358934	32441438	25017518	30952714	13737252	15005885	24348392
P15924	Desmoplakin	37450420	10699342	10948613	11695902	3.04105e+06	18653994	10974594	14390460	6.95962e+06	13626600	4841057	5607630	3.1404e+06	0	0	4.49805e+06	2736404	8457894	3274036	5528719	24733058	24332100	4.15313e+06	20678882	25394396	8016836	5.83079e+06	9548064	0	7.53851e+06	3.87016e+06	9533394	16304436	6.71235e+06	5213431	14152187	0	0	22607880	1.19598e+06	13511907	0	0	0	22097746	19290366	16022445	12482866
P15941	Mucin-1	2416058400	1657822300	2057538300	1621179500	1783908900	1888768300	1284610700	2081486500	1609779700	1714932400	1627567200	1310516600	2302705200	1593794700	1627361500	1310471800	1383994800	1702404400	1888017500	1489235700	829885630	1210770700	1278006100	1215897100	938579400	1150500500	1337717800	1266565900	1099479400	1044209500	923547600	1425382400	1187678300	1131881200	1140683100	884955140	1611487100	1696080300	2048138600	2095806000	1702892700	1545831600	1825821700	1783788900	1618668900	651203650	820871100	1508748000
P16152	Carbonyl reductase [NADPH] 1	39694950	58981464	60203024	50943356	43021604	52693284	48343628	53439732	42132184	64897740	57879624	39115060	73117860	61816530	56329348	45462210	38819144	33718908	41158660	29772132	0	47358530	67766620	31716668	0	67042570	60096892	46558372	13966939	0	23177968	0	21564778	0	0	24040730	51538424	51822276	60288944	43287416	21439668	0	0	0	53504364	0	61872904	0
P16278	Beta-galactosidase	17776684	23513126	16910066	23020738	12495555	18150658	18925386	16606614	12104518	17714792	17300462	10612937	30426040	21015834	26293254	13468187	12692543	18232208	20283898	14075309	35230704	25898448	26819356	11126620	31682252	20911018	22958024	24969522	24736168	21689556	30219824	27678422	27709592	29677116	26520412	33668704	21295296	23964532	16943152	21191446	24907904	26532268	31085690	26892090	24794590	30432256	37122824	25290950
P16671	Platelet glycoprotein 4	535629760	314058300	362857020	346673060	378594400	456258340	309611460	415103500	547205440	479275600	411956830	363828130	520354780	461577400	633520830	508610940	406003620	260170110	335557000	288798720	226172600	297392900	259353490	282105820	241373420	338824100	375892000	363777020	325496930	274268130	254205300	347755170	385795620	309130240	352338600	317316380	413968220	411772800	452778850	420069300	362759940	385157920	461170980	445272700	382912800	257843950	290172770	344765000
P17858	ATP-dependent 6-phosphofructokinase, liver type	14632943	18245672	24627992	16086979	30458060	20641398	12276803	21312812	33566468	25476918	31378342	35138330	24380880	27988350	25610054	31019378	29586460	9359861	21097082	28633860	11492897	19989112	17144524	28654420	22667014	20088624	17899490	20168850	13217934	3.97181e+06	0	5449097	13971995	16874326	11417819	15872850	0	11819039	20572962	13298526	16380865	16313996	10515971	13365022	18632810	13386961	19235004	23228192
P17900	Ganglioside GM2 activator	25857988	28701734	26840330	26207946	16281309	35565972	25737654	20995850	16803928	23345466	26433274	12711562	26019974	23583980	31467198	18843092	17831898	30600560	33274520	20977116	49058976	40943948	38994824	14596887	44125210	30801108	29440512	47104800	30485538	34709244	34990972	42098230	42102596	39823972	41865548	39084652	74139064	77724690	56455172	50532812	51277550	77266410	67967256	68656560	56905750	63151564	79304480	61796176
P17931	Galectin-3	15290827	18146916	16126997	11267111	14369019	15017552	10298496	16032559	12392456	10976424	12768347	10809290	12215010	14562920	17958022	15150035	15063052	6.6476e+06	16271684	14255479	21867160	27330134	24272222	27912554	26705772	24039808	21664810	25273600	0	7943287	9866250	10243656	17805098	12465550	11330375	12190871	0	9196784	13758680	12197107	0	9173277	15137785	10315624	6.41443e+06	19241328	24103484	30817582
P18065	Insulin-like growth factor-binding protein 2	122976230	118454504	161373840	170467310	94275480	134251940	102948110	121158430	126150260	185806380	171040260	143334060	311768480	203490000	260669570	177022610	145291410	153708940	178996420	128599980	234481650	92415620	190357570	82945864	205191060	143831280	177778780	230966480	67390936	89947576	95141010	126182320	95274720	84261380	62316196	54497670	262884270	352695740	196722930	191515330	234654850	278840030	266834510	250134060	169932130	152794660	192505070	235112530
P18077	Large ribosomal subunit protein eL33	19215992	21634270	24879152	20554958	28127588	22498092	14281266	24785828	28871246	18099182	25464202	29743652	21895834	28742916	15535969	28037050	25954990	9226562	20260516	38669468	15346750	24277820	15858804	31992388	19771086	24649932	21412906	30229362	11388009	8906514	9583624	12339747	20261104	14530213	16782146	14499866	19873132	22251924	27344948	12509462	44770530	18997228	19998606	21559938	20445142	0	10597518	12185484
P18085	ADP-ribosylation factor 4	109794780	69805220	87294940	69587640	113450180	80079040	56661480	98698690	90282630	75090670	70312300	62132210	98259820	75560380	58585916	72392640	60592692	41155736	59851384	64694972	42044916	65655780	58377124	73099960	45229130	71998700	73683220	55846452	38951016	35720824	37267144	55645064	64082708	49637904	68769880	61331148	71016880	67135940	92086776	55117390	48471580	53334920	71869816	78052630	64581172	24945830	31803334	51710624
P18124	Large ribosomal subunit protein uL30	31655682	29814196	40166320	29666882	50386470	36601420	22712492	40923190	42458864	27466776	37909464	41848080	33229984	33492938	22666058	43404708	47761184	16304983	33481420	56525732	24676784	30990484	24022056	50490330	30926738	35654320	34117500	34899464	15836525	9883235	13995888	19103966	30185802	20395960	24437302	20320678	24390832	25788704	36761348	42626476	37362844	26130256	31351034	29110064	31661904	9535352	16945028	21889838
P18428	Lipopolysaccharide-binding protein	7.51523e+06	19837418	10111951	0	0	0	5.62051e+06	4.16444e+06	0	13916783	7470243	4.06602e+06	8059785	0	0	0	0	15520721	16555729	0	0	11205388	18708342	0	0	6.8715e+06	6.6327e+06	0	13453499	0	12319605	10032018	10292210	8332485	9308312	8.2231e+06	0	0	0	0	0	0	0	0	0	16145324	0	0
P18621	Large ribosomal subunit protein uL22	22957056	23615422	32547628	23923764	41165676	28075842	17815168	30189086	36626828	23119182	30599948	38278816	29264474	28648420	15854977	32740968	31325792	10148549	24801906	42379340	20721058	27490926	16010790	44327390	22800018	26623712	27007046	31675212	14188382	0	6473343	16470296	23253006	16506419	21372154	16597705	22611140	20387214	29875026	18899918	19511776	25307180	25060506	23111100	26818500	6893897	6.82805e+06	13403516
P18669	Phosphoglycerate mutase 1	75859020	90579740	109757144	80477340	100908310	88437520	63433476	110146750	113333576	85352240	114671016	124442340	123861580	126318320	92251900	137821200	153290180	49883376	93959380	123579770	67105988	92243400	96694160	110898740	75386080	87558140	70143210	100133470	43098784	29178714	38308136	50919770	73667350	53397976	63994144	53500050	49239428	53289504	79529350	80275440	78712400	78073900	68270570	70654456	84428136	46058720	62206020	82554610
P19440	Glutathione hydrolase 1 proenzyme	40643156	17406520	21533794	22478046	23617576	28577388	30715930	35086064	59099820	59938700	62531030	56012068	81946584	70129700	90699590	87182520	68104520	44205748	56893790	43779700	20498954	25903624	23687872	15309649	23299292	22171092	20699140	18352248	26395452	19657806	19600956	23805328	37425004	29007428	35136584	23642320	29591454	30368124	39074236	44831960	34696964	26091452	35587596	33273908	38690980	30522686	45023348	58188348
P19652	Alpha-1-acid glycoprotein 2	131718080	186867650	130843720	165242910	99069064	96810680	106872270	94108824	116323480	204742110	170781460	135694430	113561160	78840490	135382480	93094430	63158776	115699976	201252110	78440136	137464510	255600480	302810500	92106700	129126310	142053280	142179200	144470380	147778610	179893040	151274300	174148430	157716200	160278620	146298910	83902530	169895200	154781060	149550930	45778296	56609268	172554910	169409460	141231780	173554690	173887360	193951650	160405280
P19823	Inter-alpha-trypsin inhibitor heavy chain H2	23871272	20678858	13819723	25407106	13257393	21352572	22600498	15464233	10455019	13538175	11883368	8536295	13148033	12873476	21480532	14140005	9206918	19614580	25725782	12743910	36339010	18281358	22374912	10684808	33563240	21328268	30532886	35286948	26898666	24747536	26074380	28483084	30814728	28793226	26237300	27856960	38457930	40677012	27487594	32135698	38502100	39785424	27868336	36684440	31616724	25811720	23074522	19020104
P19827	Inter-alpha-trypsin inhibitor heavy chain H1	42680500	35466060	23218184	35707764	19496720	31354760	36318960	23515510	13663709	15726713	13509456	9989967	17228556	11398671	22442656	14567251	6.78872e+06	32058318	40573492	19625094	41152480	28677786	31157698	13800803	40401716	30195460	42258604	43786460	34213924	31458442	33581696	34227812	42686668	37778630	34918576	40983060	52665964	59950836	32645114	34690484	37969160	58040250	45176520	51981950	43705770	44963256	34346696	25882374
P19835	Bile salt-activated lipase	15743102000	13168389000	13327879000	17797884000	11170649000	15611831000	11772241000	13186877000	15059840000	20825700000	19511945000	13065397000	19081073000	18916190000	20922300000	18330556000	15258237000	27511917000	27170486000	23432415000	17491636000	10098507000	16763810000	11096982000	19331110000	15532071000	16323598000	18881400000	14090941000	15661987000	19665267000	17947668000	15853565000	17652814000	13920453000	16023333000	19091690000	21646420000	17449224000	20468920000	18566961000	23019446000	21428554000	18879863000	18564657000	20640297000	23281652000	22561468000
P20061	Transcobalamin-1	119936950	101986616	119166950	170314860	121564000	267126930	241347940	201365710	208971300	281737280	364738370	252988830	337001380	406842900	619420000	514381340	386645220	290437400	464852380	242544580	491164300	449160160	388036740	164429620	432864500	390408480	420855600	418968770	175734270	182218180	174464420	137494610	338119970	254775630	334416600	452724380	112821810	136247200	112121070	97345380	93861650	176121730	153599520	149067500	179114510	146726400	349492600	202385680
P20073	Annexin A7	17055846	14184709	15455581	16332167	16295142	14742867	14541790	15426705	20169806	17067544	15187924	19041208	17013070	13206665	12193353	13746890	15350360	7.7862e+06	15016780	16168201	0	17495552	12648940	14377417	0	15019177	13365334	0	0	0	0	5969830	9946277	10231988	13412407	13870161	12273753	0	11004871	7.24036e+06	11237359	8.07177e+06	10698998	9850615	13893223	0	7.78318e+06	0
P20138	Myeloid cell surface antigen CD33	26233218	17577296	20552408	23517566	22901014	28071576	19991638	26685838	20029680	23104034	20035764	19169210	25312666	24836978	36286750	24079668	19560004	0	4835412	3282171	18969198	16076607	19718392	19354576	20886252	22186554	27775988	24591738	0	0	5301635	8.21568e+06	7.75842e+06	10374515	9044991	5727470	8514937	10421224	10886650	7910767	8401440	7635968	0	13664080	0	0	6603568	7140494
P20339	Ras-related protein Rab-5A	55372084	30410242	26439158	18786172	29117902	36242496	25441732	33842930	26265996	26028030	23416572	19399610	32070266	30005418	33789140	20532026	17910260	19617862	20794632	18951528	24983294	18028862	11838984	16270952	0	15723904	12449275	0	14697287	0	0	0	15165084	12290699	19144600	22699306	19226634	15361067	25367620	25439740	13266644	18256816	18538132	18571458	20543166	15017985	13956903	17602688
P20340	Ras-related protein Rab-6A	44306756	20287154	21154996	19936306	22092226	24829758	22044216	30379936	21333856	15654783	16144127	19767060	29640652	18961540	24977800	17302324	15695199	12445895	22352452	18706998	17850266	19604292	17129918	18000084	9970450	19966830	20225198	20375944	14477906	8551104	14631265	18054902	15500290	14681827	19316920	14697829	16516083	18032796	25454872	22606728	16735380	15067558	17590504	21612516	21607536	11398319	12578791	18086150
P20618	Proteasome subunit beta type-1	16710545	13543282	18110814	14904521	19248464	15083373	10109976	19216682	19228610	13747995	26717618	20676488	23104796	20443374	16117377	23925538	17986726	5233384	11946856	19116772	18038082	17231838	13842854	22401988	13621880	19067284	13973835	14036440	17856854	0	18768926	18580796	10824151	21850162	14754960	0	0	0	0	11645941	0	0	0	0	14792461	13515973	16546491	19217010
P20827	Ephrin-A1	0	0	0	15873957	6.78326e+06	13641315	17217876	12290217	7134372	16060621	13568219	7.31933e+06	12744000	14719545	20933626	14412149	11859696	0	10346554	8.12154e+06	19078072	24253154	14875125	4577206	18696636	18218106	9853086	0	15626252	7.71654e+06	17266286	9920952	13947700	15292290	15538464	22718990	0	8594032	7.94285e+06	29286900	30245334	11203317	17423450	11834032	9514019	20753318	24326336	18765782
P20933	N(4)-(beta-N-acetylglucosaminyl)-L-asparaginase	33310494	31584940	34461740	45394830	19629276	36128710	32678272	28765278	13378596	20279832	18642292	12337911	33175662	37725604	40292836	27178500	21117540	26175302	34480390	19977690	53594456	33135064	43370652	18189208	57410100	32976710	37594016	46050892	32470990	32978014	43311160	39367460	40323490	42958988	44220028	45278124	41044212	43199372	32469812	41815492	46857536	53547564	42815252	44792228	35432844	36251348	40252540	41343756
P21266	Glutathione S-transferase Mu 3	6.26084e+06	0	5.98602e+06	3.64699e+06	6171931	5855517	0	5.71598e+06	5291780	0	0	5.3924e+06	6.26967e+06	0	6824952	5.55155e+06	7091327	0	6.89994e+06	8501377	0	0	5677616	10132203	0	6.91727e+06	7279881	0	7012904	5.03034e+06	5787885	0	11668704	10100743	9766308	8598100	0	0	10097933	9519156	8.06019e+06	0	7267350	7455811	7.18949e+06	0	0	9166551
P21291	Cysteine and glycine-rich protein 1	20073004	16929910	14759305	17108242	12252048	16148766	11941675	16978244	19239522	17317126	17341780	20014038	23217766	20254484	19860260	18439714	19496528	9275397	18318020	16818010	0	7.81528e+06	10120937	11994552	11722157	10623216	9815718	9265798	0	0	0	0	0	0	0	7411667	14184424	15850075	9693876	11485774	11141637	19157356	17376732	19923118	17138908	9063622	10097075	19836606
P21399	Cytoplasmic aconitate hydratase	142051460	134951980	172560690	130236520	215520910	153805760	111580776	178294320	143616100	100785650	106648936	125824080	111293656	128029370	88969770	124154640	134402780	58037056	104022660	145744560	104842424	146739280	97332620	206403230	129289640	164659780	141913060	142245300	66374190	50041932	66306200	85901980	124612600	92961860	105370330	93860470	118284136	126935890	150453090	155082720	145563800	134710940	139560020	131952370	147941170	77058830	99009090	133916100
P21695	Glycerol-3-phosphate dehydrogenase [NAD(+)], cytoplasmic	8367956	8615487	8627929	8646501	9467244	9102924	6.77759e+06	9616862	10009482	9586069	11031087	10996674	11992348	13327710	10017241	10374913	12428501	0	12516059	11039485	0	5.23395e+06	5618788	6.18483e+06	0	6267067	7.03171e+06	9016683	0	0	0	2.96762e+06	7.18744e+06	9434631	0	4261842	0	0	9724494	9091717	0	0	5.54784e+06	7010624	6872276	3.41984e+06	0	6064212
P21926	CD9 antigen	266875420	190432210	170389520	160495060	165301500	242222990	179999230	262157680	151701940	160015980	137466030	102970670	176403000	140469310	177167330	139564180	138011790	140128100	175093250	119949970	166082850	243761860	159665780	138198610	151686750	175425010	206629760	203263460	162053920	90779150	104036250	129173544	167455870	139194260	157276140	160902620	151486750	155866260	160266770	270636900	160979920	162419140	179590190	155983650	154279400	152046980	177232660	180793700
P21964	Catechol O-methyltransferase	21351932	15121896	16385083	15659818	23394192	19787288	15820698	16814372	20348806	14966116	17006936	19322670	21644738	23938010	10358154	15109633	14056302	0	11095989	10362289	7775285	21737038	13828960	18966100	0	17879942	18839632	17435868	0	0	0	0	7.65874e+06	6.90557e+06	5.44643e+06	0	11486694	13268729	16968842	11164740	17949994	14376644	21359960	12259463	17453006	14010011	15380740	20177554
P22059	Oxysterol-binding protein 1	12446230	5177095	8001647	9666975	8.21993e+06	9418795	0	7400627	8.02294e+06	0	8.37225e+06	7260178	13188493	0	4812284	5.33428e+06	6.01249e+06	0	6.17957e+06	8.16596e+06	0	0	0	6509648	0	0	5238736	10596233	0	0	0	0	0	0	7198478	0	0	8700950	3.59626e+06	8145903	6129098	7.19152e+06	0	0	0	0	0	0
P22061	Protein-L-isoaspartate(D-aspartate) O-methyltransferase	25256940	21489294	25588014	25412180	28510412	31490106	22886114	29174024	33942116	29965924	27508800	25928030	33774544	33825976	29300864	27221342	30961346	17699530	28497394	25671326	22777794	17983816	22151278	18221008	18331130	21982076	17996644	7966530	13140929	12891989	16526074	18191648	20324338	17550020	18875618	22273006	20161624	23862564	22057888	13243243	12804768	19589120	19431536	19878528	20813990	0	19549068	21498874
P22079	Lactoperoxidase	135447710	56892950	136609100	177122220	100684904	130628610	100758870	105434550	269744160	220696260	261744160	227306200	373824260	263619820	331018200	246384770	221806540	237939330	386511330	252121470	82686376	14654663	92984920	52040052	78906000	53386980	100141850	98454170	144357970	182854140	206656530	326891500	186007950	200285170	149743000	144859550	351183650	368651680	259134690	247213810	287276580	398693760	336575360	353696160	264425800	157351900	187275920	269904260
P22307	Sterol carrier protein 2	126277864	87162560	110534090	106651320	178650190	119785336	84832750	157865200	141501810	86634050	99303304	121785730	130804330	107374350	94046050	123547070	113462010	35861772	60095884	124708664	63742930	85140100	65309060	153725200	78871576	120885740	110860984	118742424	48207010	31320184	46173064	72348010	94529416	73194150	88273380	73704056	78026740	65521068	94684130	81021544	84901010	85441520	103378320	96564824	102123540	30251796	36845228	54180188
P22314	Ubiquitin-like modifier-activating enzyme 1	21877140	24035270	27574650	19644302	32532936	25120622	16428130	27501436	32917588	27473040	33570460	35282060	29355864	30940270	20521800	29650106	36168570	67277850	24300396	29446822	8950609	19348002	20337228	32234974	15454932	23148666	18541104	17597696	0	6.28502e+06	9706676	18485194	17653074	16767079	18738966	17863964	7503534	14862813	20869860	20376380	20853364	24221380	18107510	13594800	17776732	0	19583604	21481982
P22352	Glutathione peroxidase 3	327412060	286181920	229017810	354740740	222444900	269740860	235990980	230370800	238752860	334266050	265762460	187559710	317601800	303587680	433319170	308130140	296178900	421261700	500595780	272140600	395802560	220891540	370153820	205995800	315884400	319141380	367257120	361933820	273717060	325888860	367201150	451294800	312694620	366386880	239900910	264665460	456328900	578328260	330195230	362433540	334608640	501766560	487735500	428463360	365703230	444195330	435929630	442296600
P22392	Nucleoside diphosphate kinase B	58305624	59391690	74620740	60784900	92588230	68668670	45431930	78853060	85443020	58621148	80955990	84990744	79924400	82294250	56640200	86498216	85401740	34062890	62374460	89735224	51976880	70465620	57252500	103908936	56709656	76501816	67708630	78188210	38501044	31525168	37679030	50528410	65130130	51452160	53049532	51186604	46507252	52016660	73773490	73894184	72611336	72232070	70551400	60946410	66400620	38440616	50757050	76806820
P22676	Calretinin	33009502	35650108	45118708	39836644	54371250	42720560	29915692	46745884	66554744	55828350	63543290	70407050	66081404	65667748	49380410	71996060	73030230	20561164	41143300	48146430	28519750	36548790	31808278	57586936	30613206	45717460	36939996	37582056	15934128	0	12290565	28797620	33931644	34653644	33013626	27448104	24222732	29697160	41373580	31867624	35060256	29099242	38404148	32452436	38054416	18672840	29404316	38498470
P22897	Macrophage mannose receptor 1	1682268500	999494500	1521441300	1732790700	1342382600	1855063800	1220099200	1266628700	905426100	1249827600	1165484300	670761700	1862418800	1387368100	1803718900	960612030	859904200	1064716350	1446260600	1099061200	2022354600	725806340	1673760600	1132511600	1790149200	1345617300	2121876100	2200958000	1547465700	1564269800	1513651800	2333668000	1939495600	1775049600	1410768600	1474338000	2215158300	2504876300	1639752400	1432893200	1520148100	2448696000	1886591600	1791136100	1704762600	2851388000	2841883400	3155196700
P23280	Carbonic anhydrase 6	1545623000	932043840	993548160	1588937300	1002070140	1408221200	982889500	1011343700	695020300	674984200	553249900	490861500	745796540	512612700	634628540	453166240	364525150	555472400	611612600	722513800	1063625500	442676100	1060448060	824990200	1064688700	1072744100	1308279000	1553658200	820512300	1065943100	983145800	1546595300	1095321300	1031591230	790351600	748446000	2617883000	2341212000	1578351500	1280032800	1430977900	2272839400	2089507200	1927252000	1603796600	1386129400	1327845600	1601737600
P23284	Peptidyl-prolyl cis-trans isomerase B	345203840	290384580	289716500	486458020	262125250	310385440	316620830	344118240	288312030	307712400	298917340	295807550	477817470	301806180	360007700	382785200	371513920	101111720	131692770	158630640	374698180	244846350	440048060	297412930	361710340	300730080	429796900	458647140	222391120	191717860	252043800	316490530	199578830	229611730	214487600	224492220	584677760	640451700	495928160	507465440	531262880	614920600	585363840	511270940	443442980	351171100	344074660	411965380
P23297	Protein S100-A1	147234660	40789290	69231060	56915396	115336000	74248720	44821800	66104920	92039170	50983930	55775670	90115300	103873860	83499510	75841064	70173350	74718330	0	43929212	66472240	44466660	44845670	41694612	68587230	0	44293190	8025759	69476104	0	31555236	0	61164164	56142670	47995544	51874564	0	43063308	43047104	54757908	62574016	83183960	57622156	51361980	48623948	97895310	35529536	33446516	72676120
P23381	Tryptophan--tRNA ligase, cytoplasmic	498738780	627372160	900654340	732436860	1020901400	722801400	363703460	555837250	469061950	388634900	483838370	579556600	605125700	675329300	408822180	473091840	511828220	316352100	684949060	858491100	317592960	326484670	319627520	546119300	328012900	345090020	362342080	354957900	334457380	319855940	371091040	494130300	624424000	496253340	458399000	421650900	488220100	498427260	607755650	512650720	399423140	624646700	551263000	543474400	527703500	166944110	247540940	308033180
P23396	Small ribosomal subunit protein uS3	54159384	55561044	78831210	52987896	88376504	61358010	40002740	67071796	75318610	52880550	73899020	78274160	56755236	48499836	31922406	63948984	61994756	19934830	51923364	80676890	43125884	63925510	48985628	90938410	47949980	72624110	68860570	51529396	30842892	25047526	29677698	39377136	53333540	42382940	47800896	41044670	45913810	43508996	64801516	57279892	50548610	46935156	51967384	42552410	50861344	22363432	27843248	41252756
P23528	Cofilin-1	194756530	182074400	165770830	132869130	236943220	150626450	101322670	169531650	271739070	197221700	227693800	259517470	240566130	209570640	162086350	231202080	231304420	84845390	152423060	193509040	98025360	147820670	185357940	199130560	97521540	160808670	154350030	138787330	70508670	55529876	79674030	105757200	135046830	111766840	140118480	113764090	116890990	125313420	152711550	122743580	126762810	130064960	138803260	125750060	152046290	99162850	124911640	162171780
P23588	Eukaryotic translation initiation factor 4B	3890795	3.30393e+06	6.03072e+06	2.67578e+06	5782344	3394583	0	4.30214e+06	6804811	5718879	6573752	6.66678e+06	5524863	5.18456e+06	4421518	7319385	6.30301e+06	0	5070064	7628308	2.44442e+06	3.35457e+06	3.30961e+06	6.07226e+06	2.31729e+06	3.99452e+06	4032845	4.72087e+06	1.70889e+06	0	1.97772e+06	2.5753e+06	3.73472e+06	2962885	3.16143e+06	2.1166e+06	0	9041933	5.72919e+06	5.11488e+06	5.0641e+06	4.3795e+06	3.72971e+06	4.45341e+06	3.49934e+06	1.71184e+06	2.3683e+06	3.20165e+06
P24298	Alanine aminotransferase 1	17117842	16060771	15022410	12245687	16444745	11911547	9103302	14386979	10553247	12038742	12614035	11684735	10802713	9009861	8.10826e+06	11633660	10838582	0	11629326	10155826	12052440	17732594	0	19521474	16503313	8918303	12946131	14037908	0	2.954e+06	0	0	14464337	7667027	8031939	7.94214e+06	0	0	13590754	4.03433e+06	0	9844219	4.30636e+06	0	7858337	0	0	0
P24390	ER lumen protein-retaining receptor 1	3714762	4.83398e+06	2.83896e+06	3.87713e+06	0	7.12922e+06	0	3.98738e+06	3.89799e+06	0	2.87199e+06	4026703	0	0	1.27921e+06	2743329	2.06713e+06	0	3.98681e+06	6.05363e+06	5648719	4454614	4440350	3.64744e+06	0	3.83878e+06	3.90193e+06	3.36798e+06	0	1.97414e+06	1.9285e+06	2560379	3565273	3.09363e+06	2.93007e+06	3262951	0	2.37943e+06	2.54764e+06	0	0	2.19278e+06	0	2.68067e+06	0	0	0	0
P24534	Elongation factor 1-beta	31598754	36580510	44085890	30417994	40123870	40619104	21292860	42916876	46675184	37141740	45404780	52210244	37109676	32234690	30340310	36681496	46401580	15248468	28720436	49568960	27153632	39827010	38807716	54332796	35701964	45432096	40146424	41110636	17807902	17757462	13974089	21946214	23120606	23455438	26013564	24052702	22555472	19472060	30001010	33326608	31878916	37838776	37662856	45705348	38292120	15679157	21757780	30276324
P25311	Zinc-alpha-2-glycoprotein	1311352300	809117400	847831740	1544357000	1154702000	1516576300	1391000300	1426142300	945843500	1071396800	1109657300	721175000	1444187900	1360464300	1495288300	1326294300	929421300	1335934000	1715811000	1460462600	1823692900	1407672400	1690328400	1036471740	1836721000	1730434400	1685941100	2151795500	1081444100	1109350700	1482728800	1457044400	1379013800	1566728300	1274445800	1488830600	1757464300	1844321000	1427383200	1352940700	1584994600	2091869400	1703203600	1522738600	1622350700	1772630300	2148257800	2310779600
P25325	3-mercaptopyruvate sulfurtransferase	16300803	11537248	11822658	7.73006e+06	12928735	12171771	12320098	10978631	18032636	11711883	14379561	14427387	15373367	14115339	11110273	12190124	16023807	0	16968628	17881006	0	9357477	5.08773e+06	13723012	0	11232880	10335347	11377982	0	0	0	0	9283010	11002402	0	0	6.45585e+06	0	6584395	12609529	10607786	0	0	9513999	0	0	0	8005324
P25398	Small ribosomal subunit protein eS12	17267162	18520264	25133344	17936306	29396976	18672876	10579493	22128240	27510866	15951786	19994380	29653210	19614984	21211924	0	24612778	29022258	7.32521e+06	18716034	37826496	18910110	19742822	18474690	32278158	17614114	22930196	18069596	18911648	7.43045e+06	6.73778e+06	10123936	11852843	18599058	12046024	14928934	11777510	18911328	19060894	22341458	25305476	22129664	6.52009e+06	19283648	17933028	22296802	3757856	0	14110896
P25705	ATP synthase subunit alpha, mitochondrial	158853550	283330430	144327360	201605340	134075144	181306510	235711820	141693010	259472540	307141570	274097920	218654930	234990980	312457400	360552350	240749330	163466750	247095650	319776830	274167420	0	0	177988740	112526824	210861010	159242190	174674940	336772380	0	0	0	0	0	0	0	0	0	133987120	0	272187000	240197140	0	0	348419680	263243740	0	0	0
P25774	Cathepsin S	84475304	199531260	133725870	117792730	64394190	104768640	92342590	89952056	61144370	121246420	87861020	54501668	145082450	102997870	114732420	74053340	53951556	149413570	128793760	70496510	125851610	193234990	114140270	58560744	120360010	109691550	113891064	146468960	127912560	120339950	137704180	122817256	122682640	122180820	113427570	136550340	120818400	114499440	94027060	96109570	106778620	135519840	117045030	105909540	92039390	167689970	192272030	158673250
P25786	Proteasome subunit alpha type-1	17584876	22650834	22434842	17668506	23996312	21321678	14074547	22453222	21219336	18884496	23087808	24084312	16372218	23723952	16996480	23423346	27144946	54446536	20050570	24507964	0	24770858	13795971	27499270	16772025	23841244	15338998	22289582	13543619	0	8326042	15454692	23130958	13759145	20473460	35546120	15601570	14337481	18873156	25916610	20207228	15721062	16345886	19414714	17372566	10037629	13109380	16420166
P25787	Proteasome subunit alpha type-2	15932559	18209996	20135458	11343170	19227920	14817052	11579728	14459195	15389720	16753487	19732266	21813146	19193076	21551678	10322137	19317630	17421234	7.7092e+06	16246241	16794248	10798565	14688858	10627407	18939978	0	16295593	12758667	7.17783e+06	0	0	0	0	0	0	0	13794966	0	0	0	8850684	7.02083e+06	0	12120900	5830367	14911981	15656141	13512932	12989597
P25788	Proteasome subunit alpha type-3	14115248	14289592	19665228	12732635	21754112	15514415	10720600	16424925	19949690	12858851	20484148	21280692	13308931	19066356	13454905	18731512	20268640	0	13452247	18553442	14196427	16683999	13278008	23057894	13073235	17313402	15184986	14231436	0	0	7.41624e+06	10744582	15649746	8065220	13023877	14474300	0	9551132	10140025	10676849	14430182	16307265	17374326	10452980	14935673	11408587	14148418	16469151
P26038	Moesin	34693460	47662660	40465950	41587800	29048692	30884576	30623142	43770536	40077348	51389336	43272190	41822452	59954620	45664920	45292480	50236404	53099096	24662752	46887836	37369228	35312772	39266924	54155390	25527242	31060578	31401754	36834400	42967784	30309246	26198018	33708960	35239150	44075184	37884324	34155890	39265844	27783290	28796288	30125126	30718888	27586932	29093356	20767698	28498678	30076586	37289932	64375650	69320800
P26373	Large ribosomal subunit protein eL13	31034512	31953212	48530380	30356766	64530948	36384930	23506012	45902100	50597184	28416820	42811456	49080972	33674284	39234756	21590468	47887932	51084276	13489916	30461904	59711020	21032618	35014236	24951324	60648150	31214476	40278100	33869144	34486572	18137678	14013036	21293730	25778766	36546252	25382846	29471660	22391822	30710498	30148088	43099590	46006050	35636930	27483328	31410568	27849180	34715784	0	11542630	26176368
P26572	Alpha-1,3-mannosyl-glycoprotein 2-beta-N-acetylglucosaminyltransferase	19183422	14300691	14006118	19852516	9907242	16176911	18115766	12320666	11665033	24503908	21493962	10728530	16368767	21183754	27998330	16379332	11089346	15386788	20085910	9631041	20102790	12614254	18577570	8953721	23744912	16602664	15518155	19528780	17471536	17106490	26552896	19015464	18911270	23897240	19009504	22067166	19486202	25981084	21144408	28443000	19038230	29352944	29296582	24324436	22157130	31112798	26440046	18524690
P26639	Threonine--tRNA ligase 1, cytoplasmic	6.09213e+06	8.11309e+06	9260548	7455255	11132817	7.17848e+06	0	10010552	13339553	14715730	13518240	14778761	11712552	13752375	12185558	12981878	17120894	6.04378e+06	10825099	14579470	0	0	0	13074657	0	8479100	11673113	0	0	0	0	0	0	0	0	0	0	3.38292e+06	5.95647e+06	11861183	13286161	9255821	8359460	0	10024751	0	0	7452248
P26641	Elongation factor 1-gamma	38396604	36731176	48925652	34443256	59851708	41261904	23325874	42337230	56629884	37520140	53182676	58520364	40529724	40660730	33040080	51566544	50338780	20336006	39404596	56377856	35710196	46612920	35800100	62173828	36600676	47937804	44743772	36483790	16961428	14785713	14607236	21658246	30350630	22879008	31572068	26559010	32970750	31442420	47324508	42700076	35135496	32745404	34468830	34204270	45968036	23534624	40690680	37579376
P26992	Ciliary neurotrophic factor receptor subunit alpha	37833852	33256000	43869908	23849574	21419106	29859906	25233372	30079892	48140860	52994148	37490950	24558214	43929868	29241340	30867288	25299310	23864712	0	5767371	2.28541e+06	18723516	13698504	18311212	9542611	15194606	21224450	15637495	20990580	14201493	15169855	18554134	19204908	20448122	19171922	17025738	18948540	21710266	18824052	24954064	20763520	20571692	17356658	14093625	24942492	18372928	17359308	15623797	12974668
P27105	Stomatin	345281600	177715760	216463940	156295890	180686880	186167840	148499330	225631260	157086480	159090580	136871500	143291680	262078670	145801440	163892590	121077896	118452900	112503040	142757520	134293440	102687120	161158800	121310200	119454610	110002530	118584430	137843730	122231160	121031240	113839736	108580970	158879310	150698540	125079040	142126900	112381160	132264480	122182610	162824980	161057840	130594840	104467180	125600360	129750010	118882760	92764584	109224530	206591470
P27169	Serum paraoxonase/arylesterase 1	38159504	38134370	27467936	32940310	24721408	33766360	31286898	21773368	11185985	20458130	18403994	8100295	19547522	27061778	35944976	19892962	14460628	29474904	35372292	16163837	34000820	22169104	27250906	11914585	34435436	24263144	29928102	35336292	24423054	29210808	26455258	26358782	23231776	31970364	26736036	36665610	36698376	37412412	28506754	29722046	31869646	42092524	29689660	34463120	29432358	30063554	23707610	17080976
P27348	14-3-3 protein theta	29235206	20505948	22497778	21249578	27730364	27212788	15537984	24468248	25286636	25332642	25313976	27202950	37059180	28785128	19336652	24635610	23912346	12174638	22228174	31635826	16440822	17242888	12721634	18391198	13439710	19384460	16556014	19090024	11093316	7638367	10277791	15834299	19453878	13128656	15042417	16601407	18068216	0	21672564	25090096	24995390	21657794	18127748	19630280	22752960	14957211	21413378	24064274
P27449	V-type proton ATPase 16 kDa proteolipid subunit c	46263624	28539370	30979494	26225458	29322838	30832142	22392496	42188996	26788022	29283970	17421622	21054256	38891916	26661828	39635510	29315118	21402588	25711868	28402306	21569172	18371778	30516922	26778822	25625276	22265628	24682674	22813154	24859850	24518078	17413958	19845322	26102622	31393056	28230116	25743442	23217416	25166574	30980862	37838504	66212628	45941172	20150204	26226472	33293358	32509730	0	11423370	0
P27635	Large ribosomal subunit protein uL16	19591162	17007790	24183760	16157805	31095754	19151440	12438679	22704458	26901802	18579032	21971146	28538204	21211400	18219836	13014872	23794694	21854674	8843297	18895096	28005086	0	18691758	10960720	30488784	0	22982326	22299448	19515002	6.18131e+06	8.125e+06	7471469	10040957	17330526	11467266	15261755	12879752	15960247	17756720	24583538	17207864	14019627	15230559	19616008	17363878	19612098	0	0	12338617
P27701	CD82 antigen	68460296	61307780	26909256	17466326	18584466	35400400	19230302	36284588	22679428	55541224	19455130	21737430	44968384	48568868	225060740	96938410	0	67224060	101094810	0	24883810	52267640	37242070	19417838	0	51988188	30318488	39259904	130601000	96808320	105309360	101489260	136384240	120763980	50698940	148732210	0	144505340	29294948	65002828	35960572	40880972	15297787	19011290	13701714	142888000	73339900	42908612
P27797	Calreticulin	99999700	105634330	147887920	114835660	165214030	126803740	84474520	139399550	163933310	116229600	134632850	156478910	139487460	132265670	89987144	158244820	152043380	57617650	120216070	180268860	81916980	121169620	107133570	174711000	90611240	136922780	144927950	145026610	53708220	38294148	48964796	71178270	85231340	76047256	94212800	77808296	134616000	121044824	172976420	158336200	138710350	139778050	153984930	142262180	147527360	45803430	51216572	75312744
P27824	Calnexin	46125852	47087824	53509236	46134884	62181656	50553156	37196210	55237444	55485150	44734550	56638668	52651532	56563940	43258820	28140398	47578080	43900916	17101306	39479370	52578560	32959076	39879920	40247580	55350372	32953852	49227836	46463210	39524960	13978897	13873494	17024634	28055034	27222408	26207164	30421580	28176186	38865870	36704836	53968400	36491644	34939816	36326492	41370140	39879850	44327390	15525200	17671576	23183328
P28062	Proteasome subunit beta type-8	10570420	10407514	11801372	8966747	11142150	10912422	9229872	11188627	8.07717e+06	0	9805789	11970917	7127661	8569922	4481993	8364722	10446773	0	9592186	13855867	0	10522683	32118636	17493354	0	16851530	16135622	0	0	0	3.85539e+06	0	0	6.43475e+06	0	9397043	0	10099691	12932376	17049408	0	31058258	13821396	11741011	8448561	0	0	32990864
P28066	Proteasome subunit alpha type-5	21059114	20465454	25688406	17608626	30011400	21367692	15353017	23617926	27465720	18573224	30619486	31401224	20962188	26767838	12309638	26340186	27773060	8.25775e+06	19676652	25220838	16553854	23075608	14914643	34662536	19528438	20228932	17051318	24033408	12288808	10156779	12170570	17625532	18404148	16845718	19269386	17626774	14620132	15546889	17960182	19730340	18542266	18510650	19378328	16890966	21934004	13320178	16065770	23970120
P28288	ATP-binding cassette sub-family D member 3	14840284	0	8937830	7.91558e+06	14775220	11931773	0	11940501	17043204	11394231	11194222	14379483	10633648	0	0	10701339	11216493	0	4.97324e+06	9889100	0	5713437	3.07791e+06	12504928	0	11344781	9219884	9217969	0	0	0	0	8405148	0	0	5.16343e+06	0	0	13697436	0	0	0	0	6934794	8724451	0	0	0
P28799	Progranulin	124546900	265929950	224422130	165456770	87451610	108949940	128382720	89742380	42919220	92487000	65250708	55389810	225262000	122204670	78231150	35174732	33778908	213480270	229309230	115704930	199170270	383751870	215567580	108205330	211401520	176472900	191352240	181592270	203755310	218404640	254801100	227828560	189904530	223209390	185410640	211979760	104244296	135340500	126246330	70784370	122479070	163220450	143254610	146052240	165431550	261879120	239460140	150213650
P28838	Cytosol aminopeptidase	44099116	74574630	100239976	56957948	85994340	53264690	36887804	64267264	49456216	44537660	67698430	69889090	43803164	50336924	31497726	50403356	64981560	24633638	49868436	64623696	47405176	79402670	54522500	111707040	54061988	64817704	59430710	55005650	30429496	28925392	33009044	42948164	67102976	44399940	54007188	43700176	29925056	36867236	58975236	56681716	53849500	47661980	47830776	39585530	49780156	37023180	57496012	70512690
P29122	Proprotein convertase subtilisin/kexin type 6	24093226	13369642	17487458	17607266	14861802	23933462	17627422	11959777	6.9121e+06	13941045	19484440	9505956	16566910	20629096	24851786	13718560	9859260	18886166	26904984	17966726	20173180	0	12506050	5.89985e+06	13582206	11398259	10960526	15527458	11193413	15681033	18572308	17287326	16067213	21462658	13159863	19089060	15180486	17570808	12819875	12812451	11391990	22738158	16358487	22381904	15417531	13124476	18251986	18734502
P29373	Cellular retinoic acid-binding protein 2	103849144	52461740	77796184	52219750	68620456	74977730	65507070	101560220	69719930	59209148	48753490	55579824	72906320	84979990	99855944	91550480	73712920	33209952	58057070	52142140	47364812	67939290	54212824	74689384	52199730	73894870	72465464	71373704	55978030	44216450	51238150	62404970	78259710	70661750	73700130	65559400	53947700	57630976	84585390	84587800	56335536	52496788	63517228	60279330	62724824	23736044	27205142	62753212
P29401	Transketolase	62967380	118180370	96497090	61426524	91739160	74734696	51896076	86136856	86229030	94660104	108403430	98803170	77276376	89078830	69699680	126281304	113935810	40252810	73174136	63747630	43501184	88170504	83712110	71450584	48829916	67797690	52574680	67131210	34869732	29588966	32809526	38280852	54249932	45095188	57740868	60429650	42689384	44417270	61848176	67215580	58972132	55368996	56212212	52030290	62992388	36036656	60123670	59279490
P29622	Kallistatin	42987508	30966298	19641466	32913022	20478098	29097678	30860288	21081554	30561054	35398784	27070008	30772330	32767486	19284256	36037064	23373068	17896536	25578704	28392308	8698563	49069190	27828850	35052730	27285338	35843830	48986140	37662028	32178186	32428998	31661366	34759730	37050988	42701720	41694470	38267270	32225128	42528692	43736184	28785458	11792427	36547136	43301684	38569670	34098680	33754220	31010540	28132280	26886970
P29692	Elongation factor 1-delta	30936304	27240192	43626110	29259078	48475610	33413684	20982336	38149084	48817196	27604846	36950692	53307040	35248436	38231244	24302406	49762468	47788108	12053387	32549620	52857660	25935776	32612292	26800510	53957836	28614606	36785950	32464682	33724092	14154246	14719514	15197179	21347920	26926932	21543874	24679470	19919848	23812220	27521882	37134250	40339790	36463396	28099278	27799716	28201132	28752628	21135772	17964776	29185984
P29966	Myristoylated alanine-rich C-kinase substrate	61585556	26039234	28134814	32587490	37299656	44788330	33029720	40043750	23006040	19663844	17817224	18900892	41362240	29167408	31706484	13907162	13321890	17277742	31209020	27551960	10288554	10375844	12195340	9113441	9581046	8568483	8839327	19149472	12963938	12778453	13180729	21950950	21277088	21739878	22400046	7.33632e+06	23334904	18177678	27561366	25694228	26035916	15302349	17915490	24248088	24532674	10551331	8119820	16729680
P29992	Guanine nucleotide-binding protein subunit alpha-11	81145710	52565412	56846860	40144090	38386080	51568256	42501940	61068028	44339972	44238244	35978932	32315636	61689068	40946890	50266596	37391684	32865986	41348428	53694732	40559384	29937708	43359716	31772246	27760798	26980910	33798240	38307016	36416424	32128124	23854576	26741546	35214576	42774170	34499330	44227068	36152340	40865532	42339930	69088730	62392856	42860268	32743262	38662940	46620350	40170964	21222512	21722866	38288156
P30040	Endoplasmic reticulum resident protein 29	31242886	25261252	36497800	24770062	42154896	27597486	17734908	36659380	38096588	28659622	31816576	42646230	22836708	29481212	17671200	33535652	38959056	10140088	24575948	35995990	0	25447544	21836256	47421744	17721610	41547690	28886170	28294288	21181250	0	11008037	24298268	27854672	21458164	29191520	16091408	29573036	28522006	41791704	36708108	19141306	26278052	37715280	35380230	33801852	0	7.53326e+06	18433702
P30041	Peroxiredoxin-6	92753030	89661816	111250650	69689840	115100520	90757830	60581724	117890380	101012984	84206936	99457160	106121920	94647470	101109464	72582936	98220590	108677896	44569420	76029660	103886904	56165630	92200250	70908140	116717200	63061590	93681176	80335500	71055816	38458732	27905772	36674504	48660452	74072760	54604148	70184870	55284310	54839812	59157480	88070150	54831916	53436576	66753436	73326830	61088390	71811050	49507110	65439684	82986150
P30043	Flavin reductase (NADPH)	53822680	48465356	55970496	40957944	67820264	47891200	38153210	60895696	62749280	49475252	58457844	59838736	54671704	61600704	47964250	65713452	62292290	29845706	49695680	61852364	31974306	42271630	36112420	58125100	30334974	44187548	39020630	35440504	20213736	21141546	21307874	29184648	31594308	32206480	35953064	26142254	30230312	32519020	45427180	31179244	37675240	35300476	37319856	35270684	40279496	28788626	36661332	42704630
P30044	Peroxiredoxin-5, mitochondrial	106028560	101399576	128332080	93641740	123765810	92511110	85169760	128448824	141676930	112789830	135360220	134264900	142717580	154823410	122139260	159842270	177360370	68718020	106441630	131200600	76582100	124891780	105861864	141939400	88036400	126166800	101237580	85749220	67004068	42132932	64765868	78642330	99498790	78515910	101047110	77812270	95977760	102783400	125676010	119265016	120021650	124844170	133040880	104112230	124646580	70129090	94964850	125471670
P30046	D-dopachrome decarboxylase	24573840	20788446	22336628	18884784	25425202	18790694	14244948	21817930	42356880	38596476	48541004	49596116	40970464	50986388	38542132	47039216	53615476	15227540	35621436	46607188	29848592	40332190	32685210	50130868	41097530	37059336	29656454	36168550	21628680	10761735	21833090	8802211	27448118	17249214	34080916	33910624	35461780	30321228	35339056	49992532	42447024	30998806	37466130	34191744	39170656	28461172	39645764	50506580
P30047	GTP cyclohydrolase 1 feedback regulatory protein	27636380	22090894	30093654	23001796	31695924	28085048	19648088	39143684	33067268	23424074	27231306	30884120	34927492	35268490	28067878	38951604	51721412	12941193	26429142	31719318	18575044	32778368	27437036	41466910	29799034	31790766	27559678	27377088	14133224	8670219	9423847	17223814	21305454	18975722	23936278	20976882	21921312	24204368	29033820	44667680	32062818	23577908	30116648	24673318	28883222	21133558	29625140	37618664
P30050	Large ribosomal subunit protein uL11	35098030	36858460	46968764	31891452	57225724	47170596	26374498	46368916	42105492	35128996	42792660	51325276	32811450	38443100	20857472	43875500	44049250	16635492	31809338	52563710	29506872	38420736	29612988	59995572	31688518	43059564	41046170	33057564	13566339	13077831	13611355	19324410	33127894	19935212	31466926	24558924	23834116	24129794	36626350	43282570	33545584	27893306	31104396	24860330	28993914	0	19779024	31502302
P30085	UMP-CMP kinase	74031230	65837000	82306680	57194132	86877770	75740180	51880156	86074960	105894216	77846220	97726216	111737460	91157420	87524420	60656260	97195784	110995830	37022864	66542296	87200030	49620916	66392920	47554416	97203680	54488390	71045230	61415800	62649176	33386198	26173124	35136724	45482016	62563932	44541804	56060736	48756530	47737510	44378628	66450664	65964840	53482204	53206548	57949404	52068216	58131236	28830612	41170240	64506484
P30086	Phosphatidylethanolamine-binding protein 1	443189380	330824960	458509200	321915140	481709200	374825250	261124050	494285220	466317340	370709860	436368320	467176160	420558900	428842750	394137180	423014400	473628350	279784030	381264060	527356160	175871150	398099330	278827460	453506240	204159920	322900060	281386140	281094400	230127170	183252830	205091540	288667420	380437760	287096450	365210880	289107140	337095140	359403330	468484900	475273860	391848900	376933020	384305570	353828160	409330530	216278540	306362780	458554780
P30101	Protein disulfide-isomerase A3	69378550	74716970	92705900	70902136	99311510	77865976	50703480	84640460	91513700	65008684	84629624	95297750	86468980	77770904	49677464	87846600	87193096	35588776	73764500	110001770	50537324	82463760	63906756	105580320	59503710	87054380	91585224	80623864	38259704	29925554	40506704	49234588	59559340	47559836	58979096	49355040	80456620	70021050	112039290	115923470	103508000	90903870	93554130	85451624	97276696	27089702	36120292	44338332
P30153	Serine/threonine-protein phosphatase 2A 65 kDa regulatory subunit A alpha isoform	12954757	10579208	12527197	9863691	14934906	13433117	0	10810932	14839870	11175755	18292560	14928238	15763406	21037826	11717460	19246284	20703920	0	15576170	14527635	17289992	9692516	8057788	18649512	0	14080524	12508986	12189260	0	0	7124741	8.28486e+06	13014626	10336398	0	0	0	8.11587e+06	13986482	11563110	14033152	0	22325550	0	10880974	49788790	54307400	0
P31151	Protein S100-A7	43705516	19731828	9246432	28352006	5.93798e+06	192681070	0	36174680	6.04246e+06	0	0	6452531	0	0	0	8428912	8459496	0	9603436	4.20328e+06	0	2.18361e+06	13855925	0	0	0	8803586	0	0	0	0	0	22718212	0	0	0	0	0	18927580	31027492	46447144	0	17315812	11995431	24301788	82323320	18448720	14395955
P31431	Syndecan-4	16313107	23989506	0	25564764	0	0	0	27199904	16404165	29997764	28753910	16811440	44562596	0	27278800	15935815	15151917	40918210	30041804	28278268	50158764	22734560	22253924	0	33537156	0	0	17311940	13520921	23201620	21482168	43088750	18985870	20216910	23572116	0	0	201611600	15388505	30057012	37223280	33732308	31271410	31721070	0	26325040	54786440	0
P31689	DnaJ homolog subfamily A member 1	39584520	28937586	39680964	0	34945484	44712216	37069540	37554550	30082566	35563604	33733060	31526070	40700450	25285502	34793940	27100246	24315842	19690422	30863186	23925554	29683472	22787954	32850678	21066438	0	27531570	33093140	14706609	16257529	0	16173134	0	18815912	20981060	26521944	21955548	29589910	22456974	10861767	6708794	24203160	17708474	27188374	15838316	26105878	0	53912144	36623868
P31937	3-hydroxyisobutyrate dehydrogenase, mitochondrial	29380990	0	15765960	3.2841e+06	14398676	31355168	0	4.89153e+06	13400204	0	16503851	9138299	0	0	0	25339728	13029754	0	0	0	0	53731652	52757828	26173160	0	51815560	69466950	36232560	0	0	0	0	44000804	0	0	0	0	111367000	77580880	37014464	58430010	110183320	75581736	72219560	49994876	74120810	48425620	0
P31944	Caspase-14	34073884	17747968	11161086	8858399	7781749	25757924	18706832	13048472	3.74674e+06	15725928	10550696	4682973	7.10616e+06	8880199	15902420	7806403	5158962	8289857	15756159	9251378	31291556	7563643	0	0	0	17943554	15034549	17036636	0	0	0	0	0	0	0	12567439	0	0	0	0	0	0	0	0	0	61940668	12987674	10301311
P31946	14-3-3 protein beta/alpha	39910652	40930450	48070612	41604176	50840212	46395776	27748644	50190164	53383324	49922284	57864120	57708824	69713304	60394644	45522292	58633104	59735264	26100036	50171996	56653480	28512966	38545160	42558190	43287324	32014712	43286224	41289532	41000920	18889982	14857075	18079140	24859936	33738452	27743720	29922510	29746430	27431760	28802138	43247200	33248392	30014814	34899332	37578956	34321364	34526560	24648748	31968024	51505064
P31947	14-3-3 protein sigma	27705452	19938926	26456570	20397926	24373252	25809202	16864890	30056666	33312482	26351302	30774460	27690982	33126902	32794128	24672484	29981126	32843706	10330790	17948736	22893780	15573760	22155894	13936779	25687464	19345136	18943456	19363276	20909902	12560123	7.75474e+06	12567975	17031718	15795330	18792108	24541308	22656998	15086914	16430716	33312788	16698290	15949204	19164614	19037362	17086722	21263552	24191128	23612464	28252990
P31949	Protein S100-A11	46399844	44119030	47953844	47557076	57491030	56746740	40085940	58776292	28040690	38173770	51602188	38350036	53512210	55701348	43934356	39224412	36060292	30939828	69424050	75475350	31706176	34957876	44515496	25254466	33092546	23276212	21563944	52670330	25112702	26358102	27341496	48416480	37630464	31152730	27510018	12508043	31330224	30350902	44563470	33595040	40606756	33389020	32454632	32875142	39934268	25878552	30716658	45348640
P32119	Peroxiredoxin-2	41048170	49961480	62295388	42795356	62351692	50578884	33878060	55302710	53715810	40902360	57118956	62156772	49418464	55535640	34468776	67459500	75511224	27301878	45213880	66284524	41207916	50192536	43013970	71056670	39189816	53076896	42511388	43966860	23976856	21143400	22546644	32555476	42247936	32295084	39508390	35164200	34540216	33628884	51807720	46496624	45379800	48311940	47010196	37019884	46669460	34475064	47187516	58103620
P32969	Large ribosomal subunit protein uL6	35997924	26506298	36265136	25688056	56042464	33096522	17855682	32331962	46788424	34007856	41371890	50567110	32764146	29965910	19226040	41922516	36121996	15740388	24162312	44312092	38418730	26039404	22522332	48680364	20294896	39347750	35864644	26045302	17761644	10089436	15686500	22123080	28489576	21523218	27668840	21258054	30765670	26493826	38376784	41085030	34284460	34479720	32837482	25276176	31599662	0	14309684	18986526
P33121	Long-chain-fatty-acid--CoA ligase 1	143258320	66942516	77898370	67895560	101271380	96636230	80688650	113327410	118887670	85824020	82845990	88440340	118414320	102559544	109472510	95829440	89298390	50067450	81284184	109222590	54948840	57140556	50658132	85585070	58190824	76714190	63336256	83787940	46703548	31553560	41703740	55967276	65911244	59678344	70495120	59730696	67538184	65934624	91882330	86710750	80235180	56422676	78693950	69166824	76616480	29854032	26597370	53500240
P33176	Kinesin-1 heavy chain	5159319	4.4312e+06	5.14047e+06	4548245	5.6436e+06	5723582	3.16548e+06	4047021	5.27629e+06	3.64025e+06	4637583	4967727	6022775	4.66806e+06	5186371	5546833	5304126	0	3.16385e+06	4.23484e+06	0	2.63806e+06	1.96373e+06	4.74308e+06	0	3.3943e+06	2.01549e+06	4.05093e+06	0	0	0	0	2.46621e+06	0	0	3010411	2.34575e+06	4.35637e+06	0	3.49773e+06	3.63717e+06	4.73326e+06	4.95808e+06	5055919	4.74947e+06	2.863e+06	3028887	3.63525e+06
P34096	Ribonuclease 4	102255816	72586744	135036140	148664060	112334450	139834930	86713144	114690430	137302320	82121544	105580380	76254630	104555944	74244730	116150870	64570620	49112228	20727370	25347220	30799376	141069310	72158010	111715690	52215692	130839050	100483040	96926030	78359150	103354370	103780090	98027390	111766410	95122230	81242560	69532350	108571760	178104300	155809300	129870776	33063514	38333292	162725580	143951280	130576830	108526550	109226670	139747500	117225030
P34896	Serine hydroxymethyltransferase, cytosolic	29359436	33437824	40159264	29106700	42722100	36287904	24260698	40145596	51021590	35968220	51745650	56987964	45202204	56205204	39248036	59454744	64829984	18802332	32015600	42427324	31176228	36751130	24499756	51589750	32039358	37144464	30776100	38305084	15269948	14053188	21846050	27373388	27729400	23918138	26341124	23963156	24191308	28608256	36495664	36121400	30468136	29222748	27193936	28523346	32245446	19120516	24825030	27904368
P35237	Serpin B6	21382830	17869708	20750130	13143320	21880742	16770198	10527367	20694942	21200652	14861819	17067388	20591526	20847046	18617300	16306543	22137902	24945630	0	11981308	17620850	0	19178424	16336312	22371046	0	20597652	16742686	13584659	0	0	0	0	0	0	0	0	0	0	0	15510095	11513512	0	0	0	13039039	0	0	0
P35241	Radixin	13987937	14377216	14824164	16382238	11469239	11281242	9992263	15114095	17365106	24273690	20774018	21720996	31176968	26114380	24222322	26784262	26433848	11100820	20603866	17626992	0	11532059	9907914	7143976	7.66297e+06	6385547	12823244	13066950	9702482	9055145	12367689	13548089	13280307	13961787	11341900	14037552	15075265	9226862	13025121	17202350	13220008	11071827	10291837	10194951	12935452	19075246	29448360	30798038
P35268	Large ribosomal subunit protein eL22	31397874	39367136	46034950	31809098	59876650	36109020	25132136	46166500	45961550	29456914	43515164	50784496	36596416	34532690	22663236	49181420	48682756	17345402	36689580	58941948	28432694	41642684	29142364	68459990	35638356	48942828	45004110	39505104	18147278	14411080	17556242	20642798	32368170	22929750	30270950	26663112	27822548	26434666	42359556	46885916	40425636	34878230	41879092	31028998	37767030	14624626	16844502	33431448
P35527	Keratin, type I cytoskeletal 9	1991321700	532052130	475347330	440733700	186710460	302963550	564747400	843315140	223319410	524951800	467757380	407146460	296898700	84569170	208464160	368286050	193276300	360813200	288546940	320484000	1027773630	674839800	390403840	127498184	1286752500	499971400	309062000	117834100	124160136	284942820	168215310	371511650	650221000	279165100	207508860	682694700	217863980	163971380	1178634500	147534160	652909630	248986300	208088850	166432220	1535742300	648412200	837646700	399030140
P35542	Serum amyloid A-4 protein	53344860	41322700	55636616	47299990	30672720	52673850	50545290	38578330	38718484	60823480	97123710	44563856	123279224	78862660	96977770	54476490	40981140	60770628	80168060	38242790	46129700	54652560	53036804	27060328	47619068	30172446	36360756	64478890	50005136	49732330	59197716	58139284	58566704	68174580	50370956	34873804	56514656	43153900	54211490	52591804	42690340	61697670	65003884	50685308	62452332	23409478	26396430	30316324
P35579	Myosin-9	20606456	27242026	25386328	17850890	26193564	21584130	15022360	23207222	29402074	22083668	27200194	28172106	25968722	24141494	18513796	22350958	28559338	8453750	24140036	25083476	13705023	21020424	38136076	23759228	15571229	18527512	18840390	21621950	13565539	9624933	12756183	14490477	17983956	15543920	20266098	17952914	20904578	21319756	26622024	25728316	20188904	20969002	21795638	19104292	21851138	0	8549818	16120210
P35606	Coatomer subunit beta'	31126750	8323445	15025330	0	16805368	10723931	0	12973273	15214733	9153588	11172215	15544937	7357773	0	0	14044436	18296558	0	0	14130394	12209240	12280694	3629318	17863632	9205294	15163398	14500126	9985636	0	0	0	0	0	0	0	0	0	0	5.74054e+06	9842575	7.53253e+06	0	0	0	0	3556474	0	10601041
P35613	Basigin	28619348	13680596	14077696	11877948	12837282	19709242	16321501	16119191	11230718	12644562	13806875	8143923	21714696	13339476	19557482	9581569	8718500	19229258	28650278	19710878	24598088	18555532	16958988	14054167	24988902	19061730	22030890	19803662	23723934	19490008	18908192	20734568	24315712	21741788	24115934	20053254	13989800	17704918	20208698	21131598	19309226	17558882	20992386	21640258	21785846	13318405	13181475	19965970
P35754	Glutaredoxin-1	41337790	40719776	32105082	26667818	43644756	39531190	27318132	54538788	43595404	34086956	42199544	42036012	52066830	47087804	40279836	44906868	49700096	16594277	31122536	37384436	0	34850930	32553710	43652190	29095240	32956010	16132017	24542238	0	0	14524128	13180833	22785032	19777582	26433016	11359357	16959766	16701032	13657387	30938504	34977996	0	22440986	21440958	30596950	16126395	26882862	37515772
P35908	Keratin, type II cytoskeletal 2 epidermal	2116656800	313854980	323104400	471805860	133466120	402896320	564637200	461450700	129962290	351538530	405759520	237335920	168841660	94642540	165018980	353792420	97122190	382317700	250826780	383942620	949009300	633215550	331023230	37289892	346652860	305390560	117523440	463959840	72401210	286360300	90670350	175823660	516191780	236412480	229968340	446609470	151188020	87993010	112251930	42829484	210768560	159034190	86495200	122329160	285392400	365179740	512126820	304068300
P36222	Chitinase-3-like protein 1	26181446	94174950	25432170	30748972	22858556	35038844	44159444	33296896	9398636	29075608	19558294	10838864	24692124	16912686	27025888	22569088	12159199	56853380	73727490	15470190	89785200	257783280	75884200	37533090	91559900	112013120	88153380	95803224	52523624	26639920	63480556	26232900	54495420	72383390	77479530	139755280	26204016	28486882	22078106	23632634	20311188	34691756	27963916	24315364	32169604	45555336	73167330	17905604
P36578	Large ribosomal subunit protein uL4	31811888	31872102	52787570	32269664	65330300	38481630	24362164	50858540	56218228	35277590	42566788	56891064	41369780	45458784	24692052	52724130	58171180	16930716	37241620	64391376	27484386	40012548	33671396	73573750	32263104	53450860	47964490	37055348	19389048	13515008	21805352	25622720	35302616	23352262	31624610	24165158	29820506	27778404	45307890	35893750	36674120	31550456	36089450	30472296	35403140	10493793	15411537	26204884
P36871	Phosphoglucomutase-1	26395646	25609800	27663208	22060184	30875300	26595876	20021884	30530828	79164090	56293150	74003380	80077740	74060120	76039830	52223804	74713890	81185864	32491752	63099024	88137720	49146200	81209160	55619610	98944056	57859596	77599710	70196790	78054020	41123904	31849008	40471880	54402936	75950870	54588390	64341936	53291536	49388830	58141812	74697560	72790090	68265010	64226064	60159348	52001244	64165100	34869510	51156056	72158160
P36955	Pigment epithelium-derived factor	36500132	37181040	26942770	40309150	19906392	33717360	35350652	29784784	30538188	46486550	38599796	25635362	52513904	52399416	56290772	38855220	31275044	32706048	48337036	22402010	65640630	51550580	55497336	23225942	63184530	49087544	50071836	56353108	46807840	44252496	50605948	47502756	49486508	53820810	46391020	52825670	44825148	45939212	29786092	34362110	41056148	52370668	43929160	45027976	41421920	54362940	57513656	44338772
P36969	Phospholipid hydroperoxide glutathione peroxidase GPX4	98497790	51298550	60152860	50606228	53514812	62039884	54249990	79325290	36205600	34918964	31328940	28397002	42453720	30532720	42153012	31245744	19340878	29146440	44746500	33171102	39330856	47833250	40339170	40745124	35271084	50442724	47632980	58775110	42385148	33951784	36389264	45672136	51162500	40204812	50658188	42199796	51189130	50037204	63954252	40502068	29707310	40264844	48614530	50009732	48440436	21079432	25820824	31987018
P37802	Transgelin-2	29623676	32318316	37390812	32331988	42839780	39240876	25595138	37770740	54211684	35610104	43285990	52279412	53779268	53135224	35248812	54064012	56209950	14872199	27626380	30897432	28634708	34138044	30251280	38099468	36040724	34133570	31485608	30716298	10642797	8789852	7744131	14015528	20058034	18328008	19068526	16677617	15990918	18135428	26800510	24403342	30359082	15409552	18949784	17663130	22739532	15968960	23676358	27592402
P37837	Transaldolase	7.01129e+06	13110403	6.62282e+06	3.80736e+06	6527731	4548041	0	6512034	6.44363e+06	6.31543e+06	8746103	7.17211e+06	5.86154e+06	6.80099e+06	5.25199e+06	7912285	7541128	0	7.06586e+06	4824300	5.82843e+06	7.20716e+06	24308796	5485038	6748311	6.58108e+06	5.6647e+06	5604370	0	765413	0	0	1583708	0	2.57128e+06	7.07675e+06	0	2.68533e+06	0	12429350	10422241	0	0	0	10728068	6.56318e+06	7.82557e+06	5.35678e+06
P38606	V-type proton ATPase catalytic subunit A	3.50654e+06	0	9029816	0	7618344	0	3.13337e+06	5.68213e+06	10719492	0	6.95089e+06	10173704	8480733	0	0	10035545	11691206	0	8.04908e+06	10938062	0	7.58477e+06	3.50051e+06	8718091	0	7443639	5753001	4.21542e+06	0	0	0	0	13549471	6.94066e+06	9648401	3805934	0	0	7.41845e+06	6.45607e+06	0	6.15124e+06	0	5209281	0	0	5341098	0
P39019	Small ribosomal subunit protein eS19	28606840	33157716	40927684	31472336	46130256	36545216	23062278	39345610	43213140	31331422	38307324	44027828	38926920	35157732	20423896	43321084	43086908	14375588	34100430	51881748	23314840	32717286	22993116	44411348	29601490	39245424	34686064	31724792	13434016	9478008	12763341	20517144	26527122	19126664	25360404	19205802	22416472	22186820	35628908	30947976	27049788	26932818	30622698	26397068	28794034	10015050	16984298	21673712
P39023	Large ribosomal subunit protein uL3	32502548	32365818	42010176	30537180	47258540	30505278	21442942	38329160	42762350	26822498	33984940	47326424	33192488	31480360	20546622	39418896	39503900	15238307	32104882	50286130	32294308	35289644	26475716	46703748	29555236	37724170	33979990	32237608	17314904	0	18283186	25758112	29031458	17257648	26839876	18985526	22352224	20867962	33978676	29543022	28230580	26256046	25805784	26260352	29551616	0	22961970	23906194
P39656	Dolichyl-diphosphooligosaccharide--protein glycosyltransferase 48 kDa subunit	46519732	31667898	39325704	26876560	49775590	31514546	20663580	34347612	41166390	30189586	32809890	42489550	31003334	29526846	20416596	34494824	32716264	14609895	30821540	43768670	7214320	25796426	21107496	43530584	0	35831492	35185196	23866662	0	0	23375590	16640024	21562498	17693538	21982506	19158734	23140620	25060014	39843460	28672796	15860296	23448106	30411390	29341294	32164124	0	11649510	17642590
P40121	Macrophage-capping protein	31108320	41213668	40840060	30509064	35509588	33975290	25393862	41018180	45137180	37086920	41658210	46479012	48257036	53642772	42436364	53585630	57817340	35326804	65066930	74620970	59286284	90969330	73635080	96047320	65398892	74696530	54630600	88151330	26353850	26375724	31801096	40094984	47248892	44362044	47427390	44244276	29394056	28818970	41368270	38676930	45166564	32643242	34229356	36574396	39358980	36921480	45339576	61333852
P40227	T-complex protein 1 subunit zeta	6981918	8793244	10545482	7.25351e+06	11914541	7161123	0	7.55359e+06	12372851	6684772	8925298	12727260	8.23579e+06	12070671	5.02401e+06	10646192	12389040	0	7005080	10500587	0	7.23409e+06	5.72666e+06	12775780	0	6572645	0	10971292	0	0	0	5.18194e+06	0	0	8384263	5903990	6.82956e+06	7.30538e+06	10077888	9889525	0	7.56251e+06	7945066	6.79962e+06	0	0	0	7.45841e+06
P40429	Large ribosomal subunit protein uL13	30256458	27570594	38977256	23668796	44914524	32538350	21494420	36880204	40382836	25967794	27486754	43527260	31330408	26710748	19410086	34790324	37038590	11515781	26591520	46476908	23208528	33011900	23952730	51754580	28649102	38533216	36375276	33150612	13973960	9418860	19611156	19513446	33575344	22673294	24598428	18259674	29098634	21666336	35217012	42864572	32830444	27126818	30618804	27956218	28821676	0	11580292	20481382
P40617	ADP-ribosylation factor-like protein 4A	28422280	15232000	21181480	17161020	17443672	23534162	17054420	28676248	27287842	25587712	24951344	20132222	39611200	30909448	34362176	21714272	22649300	13841606	14757542	11816094	8239831	12254847	10588177	11993690	0	13305499	13647419	6219979	0	9581159	6.54501e+06	8767273	13330937	10232392	12511916	10253497	0	15126880	21146240	24062656	22351646	12513903	17358078	19918834	19133010	0	0	15147207
P40925	Malate dehydrogenase, cytoplasmic	74477496	75828520	102361300	69413970	116584680	85479550	52146680	98379656	91688860	68382010	89453640	100773900	79539560	89500696	60650370	97869040	106903300	43697508	71329480	110838810	53228800	99161410	68341290	125578630	67299530	86243770	75739090	83405944	42316184	34905868	40523652	52819532	78878370	55829456	74299590	61158224	47543500	58181680	80572040	69296610	66015410	64974480	65392110	54490970	66456492	42063064	61513376	82578856
P41091	Eukaryotic translation initiation factor 2 subunit 3	7.4958e+06	7366316	8879185	5.75634e+06	8525271	7445730	6.8834e+06	6.97852e+06	11372275	6272701	9472806	10970547	8483770	10190021	5.68435e+06	9611947	9534757	0	0	10017795	4.77169e+06	8.02387e+06	5967392	12402599	0	10623688	7394603	8050678	0	0	0	0	0	0	0	0	0	0	8701716	10675430	9038246	9069090	9765108	0	0	0	0	0
P42330	Aldo-keto reductase family 1 member C3	64400076	53961064	67604740	51911896	81168520	68475290	43510604	77335640	77723640	58534624	71375256	82647820	72309530	72329700	54886516	74813910	76780936	23765272	42201692	58733596	45607396	67098156	46863320	98311990	54854090	76338584	70638590	71550280	34592850	26769460	33351318	48800396	65026440	52845108	65616060	54655690	21821146	25349378	27835482	32029934	26387800	24791580	27031908	25930108	28866168	31997110	46880536	72471064
P42677	Small ribosomal subunit protein eS27	21122102	27616826	33597356	27687174	49407656	29778900	17174020	38375070	38180616	18039208	31505418	38814070	33204442	29298266	22749262	36664220	46235664	13679521	23259674	44826256	0	29645220	16741923	45610730	31078934	29976482	29977342	22759440	10054952	0	13237462	14357499	18608062	18804494	14223847	13631354	18647830	19007276	30480116	49497184	34394450	0	31837474	24043722	27168826	9040235	8951668	22756838
P42766	Large ribosomal subunit protein uL29	23428460	20108962	29684596	26142888	37254580	21104286	0	23815026	43127144	4.39176e+06	26865082	46498436	22592840	0	5.87943e+06	12337537	25907612	0	7.60727e+06	33893950	13353989	28950880	4903208	37144656	0	0	0	0	0	0	0	0	23228282	15923239	20019484	18827542	17833842	24230654	27961182	26649234	18743732	0	0	0	0	0	0	0
P43034	Platelet-activating factor acetylhydrolase IB subunit beta	13560534	8889931	10296280	4.85747e+06	11247405	9777362	6268057	10917222	11292896	8523311	9594234	11002762	9871332	0	7.30677e+06	10288002	9990982	0	0	9629554	4564685	7.80614e+06	6.55303e+06	8927362	0	9027941	8632966	6.97445e+06	0	0	0	0	0	0	0	4338033	0	13443000	0	0	0	4413627	4.37816e+06	0	0	4384500	7761862	11007989
P43251	Biotinidase	18233634	14643242	14946817	22483126	12062701	18759422	18340700	16798190	13084900	21016002	14070036	11013393	18921936	18220016	29187880	21793040	15082911	14909310	15655576	11319345	28063836	21541486	17339166	8.38583e+06	22805234	17945170	18463596	20254568	19407376	18147194	24904348	21469380	22369106	24512116	24967166	30464674	23885236	27777970	22169056	21525334	20758616	21681306	27117588	21120358	26883464	28312050	40974100	19449502
P43307	Translocon-associated protein subunit alpha	128667896	26970180	39604090	23205754	52126540	37633936	0	35834710	44050276	20696714	35579544	41355228	38207370	22658882	27516564	35111280	35148436	21146350	39203360	46534356	0	35956284	26721442	57921828	25353070	40461508	38435764	33571436	22750030	0	19645536	25554544	25217136	27439356	24237708	22039924	25221496	15430456	49454596	37457130	31820750	33219880	37562476	24019278	36277030	0	0	0
P43490	Nicotinamide phosphoribosyltransferase	77493970	99960430	124672424	80677030	132500960	104655250	66598904	108768990	130887030	108132010	136710850	149074880	121264270	131205080	85942320	138199660	148539760	55832456	88969144	120033490	94741340	157302530	119383640	203758060	114202456	153323490	136586530	132127384	59181310	43280950	57067836	77974010	106207790	78935640	92812660	81219016	75970296	77297704	110356936	117213270	107981640	91362730	99190830	85252190	107043950	56980250	82578490	119051860
P43652	Afamin	13403693	20281804	18709014	21165242	10793515	16756849	18278128	13463405	13931156	21866660	16162696	13443485	22065218	22608686	32151388	18091314	16074351	20788588	28016892	11465705	32366472	15273819	21764352	10326230	26661538	15652769	25465994	22285316	25681492	22775022	27429450	26446012	27803762	29395248	31444884	27156776	27418886	31785536	16877776	22547464	25808944	39925090	30047510	31679410	29816078	18185582	15263355	12538389
P45877	Peptidyl-prolyl cis-trans isomerase C	61798664	78953280	58035640	75620360	46011524	69649830	55747056	59005140	48501490	77623940	75522000	51049210	88736664	73972810	99212800	62755908	47851036	57446740	56024164	30824670	114028160	76682960	83593560	31408620	107756840	76656744	86190570	61531956	69526230	91359300	84369496	85868350	97321256	77259710	82084060	107726300	84318220	90747540	61749012	36987050	54585216	63205492	68675990	69007250	68792760	107670670	141074620	117701730
P46776	Large ribosomal subunit protein uL15	28127368	35024932	52851570	26893338	65655360	36976612	22815230	44783010	57730700	29052622	50577188	56297350	40364004	39071788	21593238	49717810	53583660	13171587	32190084	58280000	20730314	37798550	27410734	63781828	29640370	47661908	38545316	29345508	15076299	0	14856427	17618428	25098090	16076010	29009862	19836414	25529388	22630800	35623570	33246678	31828542	28333690	28099794	21258790	32726598	0	0	31661936
P46777	Large ribosomal subunit protein uL18	19554242	22336758	32817412	19223424	38395836	23063930	44096344	29251624	37563196	21679404	28876004	38572948	23829612	23004456	16933658	32577602	34171096	13062879	21672352	44862170	0	22603930	17595494	41971228	14226292	23124990	23333734	24508920	0	6367134	11475203	15261100	20801904	13893000	19057554	13517422	19559266	20370306	32202276	29664098	31791102	20351190	23298758	11894337	31198364	0	12954263	0
P46778	Large ribosomal subunit protein eL21	25336498	18734670	28856902	19320548	40158812	21647570	13180046	25364096	30667694	17913788	24952666	35519776	21434692	23081474	15882152	26800252	24935556	11883879	21056752	35750590	12314918	23622698	17423092	39024180	22900788	29036834	25247342	23803098	10808240	0	9685899	16666117	16605281	12888458	17823934	12665161	16773133	17113412	26330474	28187868	33346884	20083902	19676980	18325362	22569530	0	0	17048652
P46779	Large ribosomal subunit protein eL28	28385704	28201632	37401096	31697884	48675610	33759270	20799216	39394520	48192970	26461992	37653212	48794788	33425016	30470800	20976016	40058604	42251464	15073538	33519004	52455420	24065798	33614964	24557748	46918030	27895094	40394964	35246936	33563430	15123306	11946853	13291621	20120838	26331682	19423704	16920800	18776604	23963250	24139824	32973534	32832520	27737498	25957668	32084074	26229544	26621582	9558787	15891162	22694488
P46781	Small ribosomal subunit protein uS4	27849996	29391746	40325052	28536612	44602244	33884404	22503450	38362000	41711136	26915896	37096044	43155090	33288048	33197972	21658906	42742844	41518940	15614012	35418336	49092490	26945166	39106064	26520730	54591668	31813992	40263544	37207348	36791740	17154150	12675865	17452948	21724188	32676982	22361634	28796696	23041618	27589432	29594534	40551304	45110196	33841640	28539768	36194030	28338996	31655550	12304574	15638091	29031452
P46782	Small ribosomal subunit protein uS7	17213982	21757954	27253022	19893072	30449018	26668786	0	25320030	36132770	20270856	22260528	34696680	24419942	18908794	14389684	17186418	20502972	6.87744e+06	22759744	30467046	21434606	25703978	16941346	28719094	17991754	28982848	27650290	27990212	10045773	0	4.26358e+06	11135925	13082371	10531106	13128323	12352781	0	0	16688447	25499714	13845204	0	16719578	16719898	0	0	0	23810842
P46783	Small ribosomal subunit protein eS10	44528440	38230508	44439850	27956384	75371220	37933370	21135120	27454590	52701604	26087322	43542270	48956100	0	24807270	19171746	28258196	34339144	10236093	19792262	35656388	0	28583812	15772710	45142868	18971186	33899900	35751170	28891748	13352106	13497299	0	19296802	28574466	17604544	28343206	19231390	29276946	26414252	35011910	13639675	0	24988142	22636028	19388736	26446760	0	0	23123748
P46940	Ras GTPase-activating-like protein IQGAP1	26775942	28424830	30253300	30888598	32776592	23191960	21158358	32842142	47486390	43727184	45798976	49814924	55813064	51329804	31973486	51886540	58999530	12069586	24501906	29047100	24217762	28491268	31597648	34456736	19261284	30414048	36532450	26106478	15888461	10016574	19379982	20733918	26917108	20400944	22280428	20619948	23424952	21294924	26324910	32016392	25741768	21510186	20947922	19869010	23848204	27008536	45243650	47968750
P47710	Alpha-S1-casein	69133200000	37162738000	50319150000	76256900000	60519498000	85935510000	62663176000	76410840000	83117480000	106043430000	92812870000	65786573000	129062330000	121498630000	130617065000	127895570000	122661000000	50843760000	65884967000	76486690000	134325530000	52926640000	92219530000	57617490000	146843160000	98970590000	104235205000	121835690000	62525520000	73240805000	100320860000	92020980000	80817650000	99963716000	94416760000	92516565000	103600054000	124181580000	96959340000	111579685000	143105410000	177466700000	149440330000	119951430000	117988030000	67183374000	91308605000	105624050000
P47755	F-actin-capping protein subunit alpha-2	15155030	19255148	19193514	12536705	20641136	18198324	12360223	22249256	27848792	24383672	26843484	27574440	20774836	21539756	0	22685842	27507912	0	14855091	18850532	0	13233344	20249538	21113072	0	16355106	16830376	10830723	0	0	9376068	0	12448745	11808834	11391518	8392020	0	0	14766027	8368230	5341793	0	0	0	0	5.54225e+06	10509527	18263316
P47756	F-actin-capping protein subunit beta	14614926	15357918	15178590	13701213	15808997	15920271	10863316	16714023	20074016	15500057	21164314	22641778	18755592	21912378	16136559	22797162	25807364	8641064	18591922	20990470	15683721	15729486	19966048	19500980	14595439	16300473	16398913	23733870	9673142	0	12853137	14612591	18151012	15688733	15478639	16365710	11838489	13012584	19007596	18429092	16314454	17202168	14935417	15985306	14666084	12312112	14939950	17240890
P47895	Retinaldehyde dehydrogenase 3	16381981	12547546	15773949	13466628	21903538	17116958	0	16739873	16871976	13892487	12190396	15402384	17191090	19589874	15182700	14628597	21061478	0	12214749	20432224	13078691	15122192	10994673	23218452	13843324	16506600	13562483	7326849	9396517	0	9699880	11326952	16215927	13017252	15342460	12155048	0	11216528	12066623	12194110	10084229	0	14432597	13559561	0	0	12553834	18269672
P47914	Large ribosomal subunit protein eL29	26760770	33045526	46131210	32847690	52323372	40467850	24788374	43727704	55240940	38660524	48198990	56171516	48410936	53337430	22649706	60538172	61870292	0	36951748	54364896	17217934	35342100	21583570	50360370	31382922	38974492	33124890	41120944	14218275	10427427	15560425	19377926	33376906	21550416	24595104	17437258	25923816	22519280	34187092	43878516	33803240	26748838	26290444	23920714	24629800	10889363	11611738	26886820
P47989	Xanthine dehydrogenase/oxidase	8392195000	4153773000	5312261000	4238943200	5176126000	6093757000	4268853800	7196901400	4291552000	3668367400	3450936600	3294343700	5125093400	4598947000	5705259000	4118063600	3090341000	3077807900	4180977700	4003884300	2283335000	3862627300	3080137700	4084324400	2364741400	4142952000	4200088300	3959378400	3557365500	3037499600	2960019200	4225880600	4444835300	4020042800	4892881400	3566804000	4151015200	4238360300	5881617400	6168927000	4713989000	3594238700	4409010000	4609870000	4547155000	1257161600	1424214000	3303280000
P48444	Coatomer subunit delta	9462941	10012823	11573657	7205749	15808768	13174726	7659770	10284189	14382394	6.99879e+06	10583444	11443153	10034469	9583924	7.5043e+06	12686393	12880646	5143387	8768630	14913311	8.32061e+06	11691569	9337353	16284878	7.66527e+06	11903532	11031135	11582787	3.93149e+06	3028599	0	6.36323e+06	8652990	5.79489e+06	0	7533086	0	6.89668e+06	9795935	10821769	8637859	8.3601e+06	8244419	6.53933e+06	8250847	0	4.7021e+06	6.92536e+06
P48449	Lanosterol synthase	227342400	82552190	83210470	115040180	123245020	173794610	130223320	174998580	171379580	114567050	97557660	110360350	215441390	130143630	178617140	123764050	102387050	76473030	109083220	115897950	85628536	84611130	76911350	105037870	90221830	107328600	109855310	111852184	93073180	70424470	78936744	127389590	134935230	110999736	143888690	109267120	141586700	126152330	153769470	155633330	142260210	105174780	137171870	136728380	138574500	52645820	47549164	121290200
P48637	Glutathione synthetase	17388056	18869152	24192436	16955600	23862940	18051894	13639827	22700996	23554208	18990912	23678828	24598498	20919298	23050430	17578636	24846854	28267420	12257607	22726028	30893458	18615754	25970956	16696616	33232640	20604270	22067948	17310192	26366462	12574340	10265561	11929448	14985434	21151800	16203179	17288570	17515644	16242569	16321582	20906470	22648108	22999718	22511626	21487462	19527242	23196694	12335950	16993330	21381050
P48643	T-complex protein 1 subunit epsilon	8443422	9459612	13158225	8981597	13982758	10461836	7.75934e+06	11164236	16962076	13882338	15399974	18503318	9520571	12271449	0	17632284	18917838	0	8918488	14449391	5.05022e+06	7684831	7001424	13671333	0	7.32056e+06	6.42643e+06	12311087	5.51416e+06	4916460	4864141	0	9829082	6181519	8429741	7.18053e+06	5327115	3.52288e+06	10870535	10592730	9796845	9713146	8165290	7.07746e+06	9620533	3.49558e+06	7.71293e+06	7624561
P48723	Heat shock 70 kDa protein 13	15033300	22930444	22112928	25393570	13804458	24614244	20379500	20619442	9553875	13926926	14167333	7549967	20910288	20420548	23187316	13712732	8984481	13271945	16783488	8999850	35636500	20705664	25064994	12090185	31464174	20981604	19959274	18781188	18740024	18111828	19313702	18348724	18636418	19491614	15344039	18405202	25017224	27390332	23884956	25010304	24313592	32081154	29558852	27138032	22999654	21537940	27769976	22310674
P49006	MARCKS-related protein	40796676	25965924	25484988	29504462	27694102	37145340	27316104	27518286	20805134	19675194	13779124	18025536	38556028	0	24100262	6.88256e+06	8037397	0	17783702	17714188	11416133	8875647	7599652	8.32387e+06	10381700	5499924	6.82138e+06	0	0	10042839	12469386	15694417	16557369	18011806	19792046	10019921	0	11159195	19316770	21491704	24385614	0	13926809	13410673	15822710	3.77204e+06	4221870	11078412
P49189	4-trimethylaminobutyraldehyde dehydrogenase	40835250	52312416	58927456	46356012	62216884	50552184	34960270	59743080	82569050	64845800	90234056	99497370	69031630	76632990	47418860	89876136	99391200	38469140	57312684	94041544	39150910	62879584	42265080	75800070	44847650	56541188	48338348	54664810	31773206	23555150	33861530	46672980	65759784	47747572	65292760	54182880	35408024	42148388	62806520	68037290	53372630	50547740	54905010	40470376	50269604	35855044	46413910	65225050
P49207	Large ribosomal subunit protein eL34	20191118	19269354	27666384	20250308	32848214	24441412	11488935	28617068	31871138	18534930	25455978	31678878	23911412	22849570	16149683	29651562	27391930	9147352	22231500	35203820	15813451	24381766	19450006	16144866	20674752	27588348	23585464	24127424	9927826	7.82226e+06	9917606	0	22482284	14260874	15077481	9250514	18213058	17042162	24787160	12648372	20030096	18067906	21138738	18025544	17835910	0	8185600	12955846
P49257	Protein ERGIC-53	43005564	42892332	44977430	34257236	48980244	36777316	30242646	46359772	38193012	27795974	33388828	33235420	33605604	30616284	25533304	35659184	39645852	27016008	34017630	41298576	37123284	46250668	27680578	44808256	40652908	42490860	42462644	38289252	16778184	15500047	24338918	22651998	31253294	24189806	32453484	34859180	29461336	28467008	43772310	47406696	45506036	32542938	39142332	34235772	42569900	36771500	27300292	30125052
P49327	Fatty acid synthase	969628900	1042829060	1681069400	1257756500	2513160700	1463311200	743573060	1571575400	2533459700	1566275000	2348361500	2873359000	1878427800	2075658400	1127990700	2365733000	2833523200	689146240	1155387300	2249192000	761483200	1260051600	960824800	2869631500	941662340	1499773300	1148086300	1547410300	487200500	385339550	481109760	867030900	1003084100	650228400	884245100	741573250	1086544500	1100916200	1396549000	1410996200	1357766500	1410974700	1449204100	1121669600	1485593900	622181250	905807360	1605052200
P49368	T-complex protein 1 subunit gamma	11060905	14047822	17013342	8851017	20642080	14020332	0	14488362	19236764	13228414	16288062	20474770	14134073	14742321	7829013	16618506	19337538	0	11051289	15641835	33890256	10458198	9525737	19227616	5.38811e+06	13374938	11232788	7.14346e+06	0	0	2.98634e+06	8765178	11069882	0	9681603	6.64422e+06	8458204	8795423	12994452	10487091	10362653	8949655	10511264	8868612	12434801	0	6748367	12545993
P49407	Beta-arrestin-1	9807052	8.19535e+06	7716777	5.85843e+06	8137481	9140581	7609956	8372742	7.84591e+06	8.14674e+06	6413494	8.11594e+06	11518643	11972248	11484606	10717642	11889407	0	8859613	9190147	0	0	3.58011e+06	5339919	0	0	4377517	0	0	0	5820733	4768433	0	0	0	0	0	0	0	8579242	0	0	0	0	0	0	0	0
P49419	Alpha-aminoadipic semialdehyde dehydrogenase	37094776	28734118	35274800	25367616	42577212	28601528	20779918	36346764	32024646	24411836	27325710	28940158	26694050	33169440	26219846	30243984	30646768	15151846	27801400	32515496	16417783	31796408	25051742	36013800	0	28259836	21573252	21704954	0	0	19553604	15235439	26201538	19238634	25895662	22163036	22288432	0	21737814	24794062	28547780	22048908	25027658	23996904	27453586	19257722	24039606	34547736
P49721	Proteasome subunit beta type-2	12502862	16424624	19690750	17072376	25931316	19647988	14993030	19243432	24296232	18008082	23635130	24703686	20090672	21296538	12128541	22712228	23803276	0	17472870	22034322	0	15821419	15589132	28226774	13298082	20605286	16496618	12390718	0	0	8277151	0	14719805	9682466	12419269	12729927	14019105	0	12107861	12490305	0	11316499	14422638	12020182	17328976	12073351	15160573	19521550
P49755	Transmembrane emp24 domain-containing protein 10	41787460	46538620	42119770	40433824	36182412	44031884	32734276	44523708	36611028	32600400	34286400	37478080	31249384	31124616	20484686	36909510	26092848	21273962	39024972	40517136	18033304	35781816	24101198	35770204	26471910	38088180	42046548	38955510	19040396	7.48464e+06	14072479	18215722	24146580	15759433	25391040	22444520	34198908	18590132	45169904	35210892	34815780	36692052	38542210	34106320	36199068	14154512	15635127	21261824
P49773	Adenosine 5'-monophosphoramidase HINT1	14895054	9811797	9130279	0	11748388	9865638	0	11519745	18831938	19490860	15131735	19268184	10857786	8417588	16379563	16583503	16888450	5601338	12803436	14278035	0	0	0	9842765	0	0	0	0	10822018	0	10192269	11385609	0	11416083	11401105	0	9230179	0	9455539	3.30453e+06	0	0	0	0	10811588	0	0	0
P49908	Selenoprotein P	65885784	73233736	56033180	81275830	41802080	67914150	67829620	58579316	56617336	80450376	69558710	43217920	70572264	66163988	96369110	75024890	49876560	68201210	92883120	44678108	104795920	81818310	94114770	49930640	97501160	73552200	91745670	121570420	65174436	69617200	85043390	84788430	74902040	93886930	81083680	81163720	83598430	79246890	78777496	73673730	66294316	90251130	77779896	87462990	84859770	126127624	124299210	90021060
P50148	Guanine nucleotide-binding protein G(q) subunit alpha	81363310	47231264	51099410	44552216	39290196	50644104	44123390	64499024	46263284	46274876	34744464	33397826	60825610	44973276	56092230	44726772	39255904	36128532	54306236	39697810	21241804	38954844	28258204	29911660	25669390	33884492	40366356	38443590	34827850	26752996	25605142	31921772	43254016	33815812	42801344	38722308	48104460	46095170	57680212	67323620	44367904	38875216	54499130	56268460	45967070	19075828	13544928	30592532
P50395	Rab GDP dissociation inhibitor beta	181607100	113556536	122404640	110444510	128729400	131675990	103470390	157998560	134224830	128349520	122615380	113658330	161001220	146534610	145086580	124758104	119419570	75869544	104559350	112610580	80368264	122195816	108549670	124183976	80000110	121728680	125133040	108366640	78887970	60676068	63515810	99869800	105520470	88838216	116062650	87736824	89606740	96404776	138499260	135363170	100197660	87806180	104471890	111732910	115734330	57385030	63817820	102451770
P50552	Vasodilator-stimulated phosphoprotein	2909017	3.68265e+06	2.84226e+06	3545593	2.69852e+06	2.36064e+06	0	2.81092e+06	3167099	2618839	3130699	3.11274e+06	4688712	3.84241e+06	2.88437e+06	3.21299e+06	3482069	0	3.60584e+06	3.09522e+06	0	0	4664120	1.48022e+06	0	0	1.26883e+06	2343702	0	0	0	1.35966e+06	1938364	0	0	0	0	1.34006e+06	2.16608e+06	0	0	0	0	0	0	0	0	4439036
P50591	Tumor necrosis factor ligand superfamily member 10	46129370	64845644	34994290	53371700	26061620	55728732	48710052	45755644	38089736	66732790	51384336	24755414	64984076	52692776	73704330	52125616	36433164	49594630	49451836	24560996	75729100	78997080	45011816	19981318	63545732	50632428	54236212	57519856	55128910	39019750	42455676	38060144	35437444	46468580	46330960	66151404	60176256	65320204	54384936	55392524	53492924	67565410	57767150	62308716	67502960	97208910	74815710	33239120
P50897	Palmitoyl-protein thioesterase 1	26836470	21537254	22830096	23659258	9725836	12663724	22371852	14668771	6.0359e+06	10917995	6.21606e+06	6.19598e+06	11575982	0	12693425	0	4.25913e+06	30415144	34382296	15256998	26385224	29554778	24337754	7661454	27549806	17613874	21076106	18370262	17175188	21844864	14160119	24326502	20360194	16551221	16726268	16967140	20968096	18328234	16555336	14197784	0	22676568	14514089	13663748	12538834	24570730	26421228	16296804
P50914	Large ribosomal subunit protein eL14	25995200	23485156	32577742	22823438	42242600	29808954	18595536	35783468	38665936	23979952	30299744	42349108	30013748	26785264	20586560	40498490	35008836	12632818	30200640	42156476	19178238	31634794	22596936	50695004	27912678	34357624	34037800	36707130	15544566	10850222	18946048	20230588	28592768	19401918	25034772	16829652	27309172	29342656	41240376	44430690	38378024	28231404	33100262	25646808	31820686	13417019	15261608	20372406
P50990	T-complex protein 1 subunit theta	11225972	14034866	17296780	11519457	19250508	14219113	9084403	15001002	18010158	12947181	15800619	19636978	14210154	15198658	10167288	15534397	18953434	0	12714037	18238620	9051757	13313948	13164633	20028090	0	14867212	11800744	11402499	6.218e+06	4929764	6497697	11068677	16219238	10100022	11739020	9673105	8166396	10624394	12535653	12081280	10949254	9479793	10097632	8356000	8854003	0	10120187	15839893
P50991	T-complex protein 1 subunit delta	8.31665e+06	12382318	15509485	10198614	16909882	13705400	8544937	12047889	16783908	13512653	15430472	19463614	13304854	14053363	8.05465e+06	14290097	15378229	0	9361063	15077551	6.81785e+06	10370500	10998191	19956066	9680929	13314529	12075516	10130870	9974446	0	0	0	11376995	8814260	4995569	12326840	8946235	8938989	5914999	10047730	13507668	11614548	13481497	10069004	5390393	7.2851e+06	6983539	12052943
P51148	Ras-related protein Rab-5C	199307890	100845180	115536570	91477030	110626580	128842020	104694590	139238780	117991400	100554740	95655656	87958136	159460640	118774990	147747920	110038650	92708584	72250856	105810140	93460296	67548430	92314810	88708270	85489500	69430290	87122810	95411730	93978710	74758630	54437840	55741004	74817040	92010904	76697560	95088750	81789050	88709990	89706580	116177310	137833340	106908720	81698540	102536264	106105370	93228260	53246656	53095624	98661330
P51149	Ras-related protein Rab-7a	167141680	78930984	90361270	78882030	83964240	98593720	78177890	118512860	97390530	89789740	79336040	74009850	107732090	87575070	105643620	80650540	63206308	56342290	73094170	71818750	48573196	77723980	72094690	67457290	49052930	74332110	76379670	66095476	67453570	50108436	49309588	76302584	83731880	65349812	89290830	71904090	72133620	68463170	103775816	82962030	64762636	63535988	74975000	76277780	80842100	42667416	46926148	75494110
P51153	Ras-related protein Rab-13	28751360	15069455	14639026	14979603	12206543	15522791	16318730	18936932	14618399	13459381	11253024	11985267	25816510	15866601	18756378	12865212	11147554	9781364	15503834	12444154	0	11874088	11860526	11598109	0	9655915	11560802	15102598	14667025	12292292	12795070	14845260	17600310	15989785	15148176	14008049	17314428	16215855	22917458	23049608	20743672	13909863	15745012	19833032	18418622	7.7728e+06	0	14073485
P51570	Galactokinase	13012270	11525798	12751845	8.17794e+06	13468490	8.30589e+06	6.15446e+06	13170327	12862315	10282413	12231603	12834251	9602214	10252722	8762108	9938409	11951791	0	11121275	11845650	0	13437822	9698004	15914493	8357181	12432716	12975809	9432642	0	0	0	0	0	0	10556952	8.27274e+06	0	0	9483278	7332298	9855897	5483272	0	9623289	8.06646e+06	14471044	11632735	15281801
P51571	Translocon-associated protein subunit delta	47958544	44018510	53872184	36736516	59726296	37751410	26914908	46806544	40943652	28005838	41306564	56756176	40565656	33347162	25929186	29235064	40226460	23400004	43359030	63112556	34973710	55302356	36265056	62641344	40904268	63548870	56399988	47408576	0	0	23363232	12823828	39795340	33907776	38759590	35866996	41812696	44534756	51229540	35757380	38859140	36537736	51351756	34590956	17406298	17545304	19595328	30550056
P51572	B-cell receptor-associated protein 31	15076890	13299513	18946690	12764164	15354297	17751534	15220635	14787157	16384804	17181448	13776506	17300024	19720684	12947171	9456535	16108142	14910824	0	13651834	20362432	0	13130773	9837656	23943718	0	17452464	16284035	15664444	0	0	0	11243174	0	9858598	0	12881690	0	0	17310910	8600179	16153387	13356683	14627122	17641110	17081348	0	0	0
P51659	Peroxisomal multifunctional enzyme type 2	26030258	20709978	24071686	20752278	26139762	23095400	18100374	26484668	26173282	17928316	19083858	20154000	25178910	17320864	17111926	20383254	18075074	0	16311394	26826460	0	15046544	10162402	25820266	0	21778612	17244682	21017392	7770782	6.64373e+06	7.72093e+06	14010445	11607477	12638298	12511809	10413352	10416588	13200825	17375170	16993848	24306314	11276940	14258930	12506036	14655784	0	7.0673e+06	12668005
P51884	Lumican	11503337	11027842	0	11794578	6472914	9614408	9925898	10827046	2.81152e+06	0	0	0	0	0	0	3.9715e+06	0	8.12482e+06	17584580	6.8166e+06	21544092	17921504	16749581	5.67169e+06	23365178	12457309	12060607	9518180	17954084	15047883	17319188	16061609	16564782	14964399	12403451	10046590	14356395	0	0	13183042	0	8024401	0	0	10386058	17288678	17787276	10347843
P51993	4-galactosyl-N-acetylglucosaminide 3-alpha-L-fucosyltransferase FUT6	38247424	35198056	29210312	40228884	33705212	55372390	45349550	38815132	40523292	70833360	65373920	27296438	51455676	73384904	99249420	71627260	46710160	41940950	35749156	26345590	71565624	42609796	36375228	28216258	49168956	48395050	45000376	46631380	57951730	47596504	69418620	56973770	66703748	81194310	74446180	88155540	57788180	64371816	45991010	44524584	48542860	67132270	59597476	55847132	52198480	49299620	38683412	29806254
P52209	6-phosphogluconate dehydrogenase, decarboxylating	35672940	42950910	48329772	36646740	58777576	44111028	29091892	49845920	62391944	45994908	59916704	70276440	59870580	64614604	43443824	74978060	78458400	21592012	44031220	57751516	33503086	50688970	63865476	69013510	40355950	49174684	41106330	55121336	22330738	14325263	28469818	32876152	40031428	31443168	40090348	32721510	29830422	30285746	38973120	37161710	40222588	36928190	36113828	27240286	41402110	27961300	36507530	51672548
P52565	Rho GDP-dissociation inhibitor 1	167410380	116880136	139646500	110897970	163949400	132506904	106050744	181779200	162951790	136503870	133919670	146695730	178930980	178623740	175304340	189483520	183257680	76789740	121657940	145780420	65604030	106240410	101069060	137717120	86052090	115213976	97549770	102281610	58619376	48714388	54820184	72500330	96275810	72045100	92618800	76462984	79664530	85662370	131688216	139338400	116576350	84986100	100452190	94380110	99831260	65312708	79876010	140703890
P52823	Stanniocalcin-1	20698644	0	0	34877524	15097036	49114212	0	25563926	43707030	68149736	72836910	17923848	93041260	95623110	153936460	83042710	62713324	63582920	64653904	31176198	126025470	25307258	0	0	91468160	38002240	130586640	0	23651762	26821288	39483456	0	9424283	34023036	31781544	40595748	54754630	55502100	42982892	67862680	68761390	49505224	51702190	70540730	77816370	0	11127569	0
P52895	Aldo-keto reductase family 1 member C2	89040590	62658320	68976860	48510730	77094744	66925696	40490836	52658620	53056452	56944124	59221548	62562484	46320470	22562252	32695202	21608788	19957960	5041909	19209528	15938224	49145730	45119696	39520950	48750620	29278138	59663040	62922720	64149244	23280580	21638432	19095080	46564750	19262234	44206310	49862052	47019012	23937134	23363018	11025816	0	0	18282730	0	0	20208512	36052636	46353600	42810372
P52907	F-actin-capping protein subunit alpha-1	22180664	26630936	25809034	24980136	29331948	24257106	18011016	28385652	35874524	27001338	34807380	36971900	32774904	33308394	25027384	33796910	42814910	12129407	25015018	29984156	0	17547268	31579040	25278674	10674899	22304174	19740260	20022400	0	0	7.04862e+06	13027609	18801984	16115674	18438026	17102648	0	16658383	22934344	25048356	20328832	16553374	19593122	18508352	21931362	15513821	20335810	25341736
P52943	Cysteine-rich protein 2	53648390	25823390	52933000	59760280	45829264	57146810	0	60669316	98483840	99714210	96223496	85152344	153149870	108448220	67560240	71289704	77204830	0	78973704	83374650	0	82609256	87935170	65869876	96075670	110249050	115292744	113446500	41383416	0	44272420	60254590	57670984	66835430	59150012	58465024	66682064	0	40674056	30186926	35445220	80648350	50779376	65996310	70710350	125959360	89491870	120437070
P53396	ATP-citrate synthase	18920510	16958450	23907676	28790054	35729000	33302648	15352436	24510692	51734000	31661608	42319536	51289628	52071724	52804224	29253672	45354516	57511560	13152240	25906200	46501948	29885118	23423644	24900944	54091590	35945244	36746224	27665630	36972340	12214347	0	14386834	22472952	26919974	21886560	32979784	31379728	39703468	16275086	19157182	25385604	27998572	32992640	31329268	28740804	34052550	8520304	19229744	24990160
P53602	Diphosphomevalonate decarboxylase	27202046	89742490	77484470	65266464	40294276	44323196	62959468	60156896	37463750	59583424	52038404	36846800	52678010	47313680	29256254	38161260	40750770	0	0	27712548	66664910	46370804	57350960	21690094	0	41676900	32699824	0	16809254	10051390	19883666	0	13134141	16849938	28731948	24409560	0	0	13749141	0	0	0	0	0	16054873	0	0	0
P53618	Coatomer subunit beta	7.83543e+06	8647226	8314107	8584568	10523512	8067278	5.85054e+06	8577369	9162294	5.7355e+06	7774027	8.15341e+06	6261113	6.40153e+06	0	6986905	7840896	0	7104034	8.1669e+06	0	7627846	5.87408e+06	10185134	0	8124563	6.81266e+06	5265728	0	0	3889720	4.94173e+06	5.1547e+06	5755173	7.67471e+06	7242753	7333586	5.97003e+06	8354509	7.68926e+06	8481759	6704621	7.98334e+06	5741829	7.91504e+06	0	0	0
P53621	Coatomer subunit alpha	11818563	10657937	12792128	13554309	14753759	13489192	11078047	11559732	12379929	9587112	11077723	12095798	9994396	10767343	6.48815e+06	11962162	10826762	0	11043829	12855828	0	11867869	9006055	14566881	10441219	12905697	9189233	11264907	0	0	6376254	9546342	9004402	10196689	10728801	7028494	0	0	12869218	7026574	6.53516e+06	11126838	13088968	7.77355e+06	9665547	0	5.08756e+06	7546333
P53634	Dipeptidyl peptidase 1	32611938	44991904	36766030	50183696	26758362	52330640	42925924	27408868	8.00424e+06	13156860	8825841	6023443	14816364	0	19579542	10008738	8.25963e+06	65830400	82331850	49110740	39331670	23129388	26829640	12718089	33869610	19436932	28054366	39706764	44110304	52015740	59133708	62115388	65343996	60007360	49443256	50812630	62583510	69358024	45014484	42595260	59550350	70061420	58472076	56921000	51558492	56407410	61051892	58905972
P53985	Monocarboxylate transporter 1	11930956	0	4383667	0	6603389	7460081	0	7897119	2.25259e+06	0	0	0	0	0	9115677	2.95045e+06	2.75337e+06	9000363	13619481	11949792	0	0	0	7824246	0	2.88862e+06	5662988	8665586	16962760	15722380	16348584	18235734	20103382	16085026	18615706	12612192	12642898	13495037	14108888	13136450	0	10874405	13369386	11897425	0	0	0	0
P53990	IST1 homolog	11560262	15399017	10477565	9846985	6740568	9139465	9410100	9966030	9595712	16139811	12939609	8992250	10892092	11723588	18565860	12476085	10978879	14232310	18905296	7555645	20746130	17109634	14337082	8974475	18987252	16328404	15136212	15145488	15327774	2.66885e+06	4981072	7.97118e+06	9964738	7.65369e+06	11943572	15787159	9292849	12856062	8637145	9042483	9101398	10387608	11944424	10242190	9906696	25134134	24342756	15680994
P54289	Voltage-dependent calcium channel subunit alpha-2/delta-1	23759688	5899387	10291263	11320857	10504472	12628041	12036514	13408994	21634788	14849373	13067820	14636835	22461978	16000719	22476750	16055326	14581252	10805356	18522632	11639864	0	0	11475993	11140857	5.64027e+06	5948054	14593452	0	27155652	9233352	0	14740284	22187286	5874704	0	16666024	19183632	18599524	22209256	20249894	18554166	7.68287e+06	21324358	19551356	12777967	0	14507827	13710586
P54577	Tyrosine--tRNA ligase, cytoplasmic	44143572	23126980	32882582	23555152	38976972	33348820	0	42028056	40540070	39340308	39714230	43889064	26269210	38598116	23031616	40413830	43522520	0	30513560	44887828	0	22177830	0	34125924	0	28005040	34320492	0	32062658	0	17539462	0	36301996	26140154	43966190	27369064	0	0	45965690	44991104	0	0	64166560	52447596	0	0	0	0
P54727	UV excision repair protein RAD23 homolog B	13450653	15509318	14296513	14292533	19516810	14598994	12535928	16413568	19770074	15723176	17886712	19187462	20688868	22077010	16090934	20114450	23693404	9916625	19752976	19669842	10453627	18645248	9898694	17630084	0	15951872	9693731	11753021	9307301	0	0	10694860	17565770	16371931	15883623	10803543	6370147	0	13103059	15287211	13106805	0	13650616	17593150	13793667	13567465	13233351	18460288
P54802	Alpha-N-acetylglucosaminidase	56871532	54862644	65552084	68080504	39870812	58629228	57198660	47901970	52924530	68483160	65003172	57145460	88708850	87041230	110991464	59157324	52632880	47409610	69132990	45284940	71531064	25412228	50649812	26233898	69996264	34957108	44884680	44549504	58956124	86478250	89226150	100046344	102380360	84947740	83610810	85954300	69964410	76074420	61648870	52548836	77050280	61216388	69211016	72505450	70125304	64876870	114822020	86625590
P54920	Alpha-soluble NSF attachment protein	37007244	26035298	29046252	20374218	19920210	23453644	19616304	26290280	28036826	28202966	26561534	21962270	33061044	26403208	29567570	22261886	21727084	18810868	27662358	20110930	13756046	18343232	17356896	16083636	0	17787426	18637300	16726581	15649854	9535945	14110880	14997040	21327736	18802640	20889262	18427640	14648143	22582366	29675930	28165166	22070988	22360194	23210226	22976572	19110250	0	12470593	15391433
P55058	Phospholipid transfer protein	11476518	21681086	14387922	14288269	0	22521834	16785890	0	2.32513e+06	0	0	3676541	6.99069e+06	0	5.03585e+06	3522606	3.29522e+06	8700886	18309230	5347620	0	15739697	17668460	3.91538e+06	0	13394176	19868062	13527184	13720460	13418340	0	0	15102990	14160052	0	13143683	0	14322092	0	0	5730832	16063556	8398943	0	0	16396913	20333320	0
P55072	Transitional endoplasmic reticulum ATPase	27326256	29365810	38074570	28941622	47809410	34956410	24437224	35828004	47402580	35157336	46078936	50562850	37044476	44161790	27298388	50209812	52859976	14964947	34552244	46203852	29133778	34528264	27518918	53177516	31089364	39418196	34790036	32223976	15308049	0	16205265	24033710	32165278	24188832	27869096	26997516	23583910	25478278	31874420	31658756	32867116	29809700	37948260	28494220	37949812	19623742	23374708	35676120
P55327	Tumor protein D52	23673420	26128234	27256680	18876082	27189778	25945566	19438388	25763822	18627980	24005270	26031058	22886664	15942487	11947846	10297173	14803177	17797788	22753606	17329090	24164570	19806400	20625808	19770190	21566058	25897188	19497174	14179092	15240274	9375310	0	16027307	14807964	17930024	15099942	14691189	11301662	9754329	7.58201e+06	10951199	11062008	13365651	12160051	0	6683723	11052547	24946636	14354855	16465234
P55786	Puromycin-sensitive aminopeptidase	12010318	10117183	12898800	0	10259652	0	0	11621534	14055626	10660431	11403653	13143742	10168340	10250161	10663926	13116932	14899085	0	0	10905647	0	0	5181664	9867630	0	13200586	0	0	0	0	8.11935e+06	5191913	0	4.70229e+06	0	0	10933766	17350350	10101703	10105819	8701482	7566002	0	10614203	10372748	0	0	9235008
P55884	Eukaryotic translation initiation factor 3 subunit B	0	5363476	10092584	7.06632e+06	13944725	6797321	5278273	8221795	10685805	7.17533e+06	10418723	9660966	0	7738038	5433413	10097216	8472218	3.71792e+06	9663301	12498983	8318325	10917969	5081215	14995698	8566567	9640266	7949619	6960072	0	0	0	4098239	8973915	0	11195850	4180311	7337080	8457822	10150043	10315107	9536029	0	6.93281e+06	6.46464e+06	8998805	2.86221e+06	4.08074e+06	8401156
P57735	Ras-related protein Rab-25	34734000	19834576	16886214	21158378	18034066	21590174	20136606	23440776	23205848	23391444	19178016	21109822	28407992	22623066	25307904	21236376	18282928	12034046	20628820	17911892	16449637	16083753	13638829	15539707	15569841	16271146	16741847	19756662	14092715	16759883	22845116	17715626	20176214	19961220	19176898	19470180	18379910	16813098	25185838	20815762	16332475	11192590	13831771	17763056	16192726	12528073	13827292	16710048
P58107	Epiplakin	15720489	11734357	13208608	13274336	15390626	21047818	9271812	13059389	14172714	11067510	9969029	14929527	14832564	12053639	11715192	15692898	14488876	0	13894326	16542505	0	16226981	0	13339779	0	11785662	8469559	17088522	0	8.26681e+06	9532522	0	16322958	11076174	11492014	13439060	8781259	0	22367652	0	7849767	9516552	0	0	10080892	0	0	0
P58499	Protein FAM3B	52256188	50848484	34121216	57473750	37889724	63543960	52465836	48380810	26297232	47093924	34077440	17618620	37435844	36901220	48056332	35317836	24325474	38064964	38178630	23661844	63967910	47365972	54920330	31162044	59405724	54276492	46601188	58506140	50496710	33737564	43745124	49207940	45344716	55400412	53792740	53893784	43139810	50399930	37212820	36876644	43801770	60842964	45362224	46542944	40003330	84243580	51403520	42272068
P58546	Myotrophin	15595377	15296668	16860696	12349408	19465822	19224692	0	17312636	24575290	14024755	23968106	21437216	21222430	24900070	20627378	25480622	29164594	0	18042028	25328812	0	13593941	14401895	23856808	0	0	4934056	17284200	0	0	6684763	0	12196797	9835148	15449668	0	0	0	23844062	29109890	44483144	38035030	0	11343653	20993000	18283042	0	29055386
P59998	Actin-related protein 2/3 complex subunit 4	13191005	24931456	21215482	15072287	21651418	0	0	20040634	27494178	22035370	22718594	26576566	26861000	28853952	17320398	28994038	35780336	12906435	20960432	21684506	0	18185808	31277872	22439716	13925662	17042198	17513932	17529196	0	0	9295920	0	17293364	11237186	14142246	14223605	11150289	0	19743674	19975404	21756696	16683841	17595392	12894561	16892918	13484826	19389376	23440588
P60033	CD81 antigen	229137630	220971460	202207360	215183410	179131340	217724500	178146260	222011140	169677660	260410480	207074290	133492680	238240750	186312770	229426910	180712260	148492670	217025440	237810050	150702900	160850720	253617040	171649000	105013520	144108060	160690130	196266000	142853460	210778350	172339460	183503820	210231230	211708560	204178980	219660860	214273400	250019470	238714510	216633280	202990260	191637250	202688340	228754080	218879360	222789360	283430530	311852200	252980910
P60059	Protein transport protein Sec61 subunit gamma	17975744	16197872	23609610	12611627	29236556	16906738	0	22996632	28209672	17012962	21859008	24607714	23959058	0	3.13222e+06	15803667	21815496	0	20191412	33921690	0	14093443	12646625	27599484	0	19725590	15932387	0	0	0	0	0	13522888	0	0	0	0	10755548	18662460	24942518	20948920	0	17872206	16298898	0	0	0	0
P60174	Triosephosphate isomerase	133008930	143782160	169344780	126043540	188060350	149301490	104019340	176435380	173417490	129370150	159020660	174166060	155218690	166328050	122212700	184978750	211145170	82795490	136789330	181815470	97602750	152087040	125534920	187533380	106721300	144937710	128667860	139094660	74847240	56482020	73772750	100359896	134380860	105028570	132460870	101527790	86813860	103107790	138916740	128450480	118977144	115679390	117999040	100001060	118836480	81039090	110703610	168441660
P60228	Eukaryotic translation initiation factor 3 subunit E	11160357	10092497	11547736	8410626	14022291	9189331	8400460	10092200	11710735	7.73459e+06	10237651	11368996	9009952	7969023	5.9221e+06	10147057	11138869	0	11595530	12978513	0	11291445	8222892	15118520	11191737	11821256	12031696	14823615	3.50997e+06	0	5309140	0	12971563	7631521	0	10577775	7552980	0	13183303	12198058	10297384	8.11405e+06	9904752	0	0	0	0	9485888
P60468	Protein transport protein Sec61 subunit beta	24263234	14999874	29831742	22998994	35630896	27877050	0	25348022	39200376	18741850	27420990	36307804	30840624	21936074	12981653	28023616	31153114	0	19372074	49302276	9865845	16080232	11093671	27603216	10968309	0	8929399	22043234	7.56677e+06	0	8313602	15144876	15006089	13013588	15580763	0	16848212	0	23202056	26462028	23627276	15255450	17526532	18254426	21926202	0	0	12169500
P60660	Myosin light polypeptide 6	26908564	33565580	36205148	30695986	37086250	31359200	21652754	34788344	50434130	39341164	45235624	49648190	58495860	55973570	33115154	54680490	69909000	16197305	36152076	41858476	27033526	38276700	48737756	44937024	32136094	36333560	31456614	36683036	18797142	16967158	20323884	25921832	32338550	27121030	28986944	19369238	26912374	25830560	30777782	39718424	35670588	27799720	34315504	25187382	32584694	19452692	29465374	42978770
P60709	Actin, cytoplasmic 1	1255667200	1686768100	2025617500	1539625200	2242413000	1519524200	930775740	2075387400	2984314400	2210938000	2418346500	2899249700	2588377600	2607737600	1593581300	2750453200	3326932700	879552830	1525830900	2179572000	725920000	1293329300	1865055700	2007333100	917353000	1443165400	1370221700	1427853800	697136400	488451550	652059500	872765950	1021510140	858445950	979357440	799461700	1143662300	1233314000	1472663000	1627974800	1478339700	1265013600	1343733500	1078461300	1324819500	1050097860	1625781100	2404991200
P60842	Eukaryotic initiation factor 4A-I	31940684	27363332	35282548	25396532	45085550	31298260	19399188	34138896	35710104	24882890	28990846	38258044	28322512	26823032	24137254	36143096	32416088	12557181	28758444	41921490	26276524	30467280	25149784	47009348	24341156	33164350	34177176	32851852	14933036	10787060	13605893	21391868	27264026	18382330	24422548	20783532	20422920	19873776	28734358	34382030	22890368	17439682	25650868	21612248	20996088	9646688	14473961	22024050
P60866	Small ribosomal subunit protein uS10	30181338	36197760	45204332	29701500	50157988	37598044	24162696	43922770	41393240	31501998	40145784	47558036	32100972	27483382	21809850	41530852	40917556	15161949	34466740	51219570	26785650	37581652	30096550	59800830	33055888	41701264	37852320	31637944	18359072	13084442	15478549	22688422	31608142	25757688	29479366	24571868	22317214	26868430	43654044	41466080	37567390	40408870	37407716	28983548	34113784	0	17531430	33687264
P60900	Proteasome subunit alpha type-6	11503584	18311258	20475776	11653851	17522666	12556254	11276943	17481916	16506102	12442663	17676682	22187942	13881941	17859674	12694595	21037022	22659630	0	16995062	22364528	15328122	15759156	14124300	25092410	15073242	16014930	14920125	10147290	7.55761e+06	4657480	10061510	9886783	16209781	16606534	14144011	14630579	10006021	16035117	16111326	15427602	12106826	15298138	15708400	14895981	19309290	6.16832e+06	14375798	17465410
P60953	Cell division control protein 42 homolog	184121360	105696040	129175750	114215370	131319730	145219620	97424750	160887860	135076960	105795590	105414824	113024720	183024000	133412696	153973710	123540890	106967290	88230270	112536850	89115030	58016950	90900180	75689040	73019640	58535776	76523320	84536610	86574030	61849130	29805448	45329884	64481508	65446130	46453284	91656270	71942790	67535030	79786330	91977810	100814620	102454750	84357064	100349310	107096776	92712216	45718540	51681670	101621990
P60981	Destrin	49728292	41733388	49503788	36702176	56850280	47269892	30979422	50712200	80403430	79275290	73207340	78993790	86961656	76562380	48687628	78531896	64125204	19314386	36905892	65323776	32965586	41751116	32966532	60186164	29683828	42255690	45176430	38909650	23653340	19578124	29728674	35254256	47164364	42515932	51601350	38338810	40186830	32768212	44746636	43523224	32790960	0	36033370	31677262	33521554	16855052	33381602	44833580
P61006	Ras-related protein Rab-8A	24809682	13216703	12860905	13879644	11957145	17775910	15854220	18644858	12780110	13809504	11101357	9337679	20358976	15119681	21011368	13204557	10537483	11549609	16323807	13099011	9906496	11530017	9410067	8238563	9022714	11712494	12261669	11946463	11560561	9849605	11534600	13815977	16552707	14751875	15909777	13960089	14102220	16104691	17062234	13597418	12944255	12664973	15477642	16657296	13743451	6268415	5.88723e+06	11118247
P61009	Signal peptidase complex subunit 3	11884636	12509982	13715021	12166321	16296651	13722716	9621430	11095344	14822123	11996811	12165875	13532594	16661095	11103190	0	12587015	14413080	0	14145847	18530702	0	8366473	0	13296193	0	12110548	0	0	10658604	0	0	0	10999263	7.82883e+06	0	7812282	0	0	17634780	24443070	14509068	0	0	15956735	0	0	11422575	7.81682e+06
P61019	Ras-related protein Rab-2A	113318000	67682664	59044110	55495510	67740110	71102330	57262456	87066360	55440892	48571150	45109744	42327400	68531496	54441110	59115024	48367420	39465870	38523776	50551116	54516730	37437276	53722464	43014824	49930696	38957880	54301220	51552532	44288640	39845050	30725460	33101148	48213708	49774190	44390656	57379452	55580880	44297056	39554224	59946160	64068380	41305910	38987760	53063284	48547748	46950536	24586748	24207638	44942630
P61020	Ras-related protein Rab-5B	81830870	44119190	43690400	33855130	36598908	50272956	39332636	54337572	43461824	43306970	33781204	31907806	56205612	40090812	43601270	29165882	28764678	21656320	35844770	28176902	24168148	31654412	30043414	27399862	23213070	30764860	35992508	20976138	20890832	16673135	19371354	25678746	24938756	21839642	29846830	23605440	29589972	28766786	39008680	40271660	30133500	16067033	34084656	37000190	33070982	18488700	22246808	34596228
P61026	Ras-related protein Rab-10	448186140	269047200	298477200	256418850	233634400	324042430	274966370	372108770	317864930	282603230	257885090	262823660	373467140	295695870	347968600	278842000	225645060	211045000	283015870	243561100	169867150	277642620	201810850	208855890	179965090	237223870	249138580	251867900	198850000	170073760	173911890	220162350	247526270	209423260	265665860	223492370	247936900	248468690	352770100	325768060	267436080	213217020	259991230	278568220	239577440	113932030	122867320	224105070
P61088	Ubiquitin-conjugating enzyme E2 N	28923470	26234408	24685488	24054808	28567824	27461034	18962454	30757384	32624948	27853798	32219278	30984344	29044674	30250362	26668400	32793742	32529972	10876003	23856098	26042202	13776105	23513264	26732772	27506258	20501278	26086654	25058072	24426020	10495214	9705731	14318550	15016047	18068668	17227678	17331390	16137049	0	24458428	21592682	28951616	16660113	18825252	22041774	22509806	19641600	14540739	17751538	24492330
P61106	Ras-related protein Rab-14	32450972	23152790	20800052	19681818	18637802	25594406	21476150	25736980	24146184	22068676	21832498	20252678	25159968	20026348	28475194	19587950	17458650	19193582	21035030	19863256	18161534	23660046	17739536	14432694	11309151	16859990	18144754	15964959	6.74088e+06	10120898	11056281	14311026	16081972	15588031	20072562	24344136	15827279	13787525	21147436	19153050	13866893	13189466	15728140	17869038	17028056	11893405	11663339	16650929
P61158	Actin-related protein 3	24111358	32894204	29995840	25011112	30311188	20987480	0	30278974	39364372	33952200	36566750	39703296	40036772	35024140	23082968	36938004	40176020	14711475	29787004	31750674	18473302	15079640	38492980	29239000	0	25504022	23613424	22402942	0	0	0	16988690	19417986	16328093	20696426	18624476	19281522	21837720	21854094	23089004	25483994	27293776	20932260	20615004	22900738	21487416	29959184	32031932
P61160	Actin-related protein 2	20656544	28710816	27857302	21760980	30750718	22262434	18837026	28149308	34378110	27526754	34333164	36358156	35414244	31070816	21487828	34311572	36928684	13747692	28266556	31703050	23959642	30051836	43401708	30867890	24280116	27358520	27556330	24406528	0	0	13466040	0	20058634	17778196	20041388	23640852	0	21699696	22747362	24103862	21678594	24554706	21046060	20684358	23310542	21522800	27228096	30552954
P61163	Alpha-centractin	10492526	8992787	11996288	12379523	11639678	11649901	6293927	10561279	15558539	9232084	13748970	16959422	14575591	12832928	13837475	13403788	14668266	0	11792980	16365119	0	12185957	8.08684e+06	9384744	0	9321478	8667561	8430367	0	0	0	0	0	0	0	10911614	0	0	0	11439512	10003202	5.07886e+06	0	9687287	10917619	0	6.68041e+06	8781520
P61221	ATP-binding cassette sub-family E member 1	2.31933e+06	1.46096e+06	2.34695e+06	1.63841e+06	3.56258e+06	2.21174e+06	0	2.10547e+06	2.51086e+06	0	1601549	2.06267e+06	1.89808e+06	1.84691e+06	1.8548e+06	1.98035e+06	2.13787e+06	0	1881063	2.60192e+06	0	1.13624e+06	0	2.18038e+06	0	1.58285e+06	1.66679e+06	0	0	0	0	0	0	0	1.96844e+06	0	1.88116e+06	2.24702e+06	1.44991e+06	2006272	2.06669e+06	1.87166e+06	2.19273e+06	2.22362e+06	0	0	0	0
P61247	Small ribosomal subunit protein eS1	28478520	27637212	41899020	27774848	47435612	37496684	17292946	36486852	40567530	24000220	37844040	44024790	32328442	32707196	19882226	40825600	38876984	14235979	33410420	52293240	25693984	33755932	22381794	51794520	26257504	35803056	32586058	35365290	17174210	15491888	19936806	22664998	31183346	24904668	30229730	23717594	23850862	23440732	34107772	37388930	34603124	27592946	29451372	26933996	26900448	13521479	14983774	21146716
P61254	Large ribosomal subunit protein uL24	18305394	17698572	22485008	16900468	27757110	21620856	11272468	20660916	23802600	15487215	19810422	25547046	0	20107678	13490101	21511642	22833546	10323611	19333516	27534834	31310764	24122156	15215162	28131768	12598241	18249508	17403618	21417194	10504660	0	14951382	14276970	20209142	18265952	18271392	14736325	15383156	16469375	22373046	25713176	22027160	15896527	16027999	17256714	17682670	6913054	0	0
P61313	Large ribosomal subunit protein eL15	44846640	36421180	53583452	39505056	66935548	43747084	26789532	48341550	51036212	35215700	45632710	54415290	42648588	43212396	30185472	50420604	55964492	19615910	43510550	59214036	27848498	44256628	31147280	59115788	34868636	43953144	47309264	41814956	17360146	18189784	22962720	25200460	38697284	26948420	38208430	30107552	33694720	36466476	47107904	57922456	44593270	36380524	39771604	35307116	39558884	15122905	19794478	30575842
P61353	Large ribosomal subunit protein eL27	24239240	25714864	32617034	24640380	40954590	27665822	18281166	33119340	36729864	25207610	29885486	38884536	29504804	25195174	19975748	36502052	33354682	11118126	28352258	44736650	22090212	30467598	21573374	48529004	26760288	38007976	32611852	31063100	22965624	0	18983760	13159018	24755662	24344370	24807146	18217768	20029336	22697140	36012356	38885356	31055954	28393484	31039614	26075448	27779944	13580366	12924256	22145524
P61586	Transforming protein RhoA	280598800	132574620	175695980	145859600	172431740	179635460	140988510	199421470	187888320	155238430	143656080	142059220	218573820	177075140	220753010	172828690	143825400	113307870	138978380	145207220	77126350	135488500	100210000	116815064	95181260	117389250	104147660	121082696	101930120	55799204	60207950	93186330	126894450	84917380	129604984	113373816	147148540	161418780	215844110	180738740	156458820	141920000	168693620	166610700	159824850	98169810	108750480	145030180
P61619	Protein transport protein Sec61 subunit alpha isoform 1	19792014	18475740	24432358	18106180	26154380	20594326	12586159	23790534	27443698	15963040	22605232	28841896	22245436	18613604	12040718	24046584	23546256	12592306	22044050	37468452	16612770	22594344	14529734	32330280	14193431	24402660	23795334	24699976	11674079	7.61015e+06	11050859	14673087	19310244	14596735	18121110	14828871	18666828	15896047	26647266	21597472	18950630	16832210	20060440	18490068	21771758	22292112	5812008	9832095
P61626	Lysozyme C	14899716000	16261666000	19601048000	20352348000	13826078000	23426130000	16775478000	21039423000	10238317000	17405070000	14514153000	9724252000	19095329000	16878625000	21249380000	19610260000	15791167000	17144259000	20523534000	16229332000	36956020000	25041576000	33235140000	18116258000	39789285000	34605530000	34856923000	38855600000	11563232000	13307019000	19164692000	14271535000	14951746000	19720920000	15750376000	24027697000	26411762000	28530820000	27983317000	36254470000	40916447000	38034797000	32368400000	27695094000	30386743000	25246665000	31621200000	32306084000
P61764	Syntaxin-binding protein 1	62622868	38642870	42470336	26712312	30164316	33758068	34932716	43235710	33239960	38107940	30887864	31009206	50222468	43589664	52229068	32216366	33485208	33903190	41444420	26012138	21412558	36349588	26290984	27112488	0	27174970	29372670	33551974	29813456	19242430	21371934	31878584	39084950	29342074	33333982	24505978	75287880	35210296	44577260	45666332	36016604	34085652	35012424	39878304	31867154	17086662	18318676	24965334
P61769	Beta-2-microglobulin	1329563600	2696868000	2511118600	1844907400	1288220300	1620799500	1118657900	1259690800	667551170	2395042000	1747592400	739562240	1338485000	1014073100	1189735700	1045710660	853058700	3179104000	2710001200	1432521000	1681818000	2006052100	1542114400	847853800	1928590200	1428443800	1503555300	2421191200	1825646200	1744470900	2288380000	1670176500	1579561900	1454331600	1463267800	1507078800	1472580600	2498875000	2358381300	2564750800	2044725100	2227246000	2483026200	1870238100	1720175500	3710732500	3061483000	2900187600
P61916	NPC intracellular cholesterol transporter 2	75213220	57343988	56335344	93841130	55799680	85093930	82571780	68191064	62843748	77360800	82750536	56071908	134001544	118839050	153202000	92870040	78804800	86970776	105229930	93354330	133587390	96614616	98803440	55354476	129309290	93218320	92335120	143969150	90109650	89901016	111281256	119628200	129141390	118093880	104306260	108556460	104366590	115024970	97168584	86386856	105067624	129106950	112493800	116286504	86070360	77535690	98494824	97245260
P61960	Ubiquitin-fold modifier 1	21989636	24829176	29225410	30668622	33055896	32250390	23346552	34789172	35732110	29196054	38356824	36124904	33597708	33644476	22382282	33106580	41565110	17453274	31606544	37101136	21625854	19425232	21896248	28800546	19471202	24950952	19294814	20719862	25092520	12451673	18109646	16624687	22532874	17583464	18669114	14603841	19754672	17353748	25452738	36125868	35206320	21390812	24255982	0	25340062	17187370	21509682	25842652
P61970	Nuclear transport factor 2	10104049	8714328	11533785	9124341	13599948	11008874	9414383	10971946	12135891	8.07694e+06	8.23379e+06	10370940	11495689	10608300	11316352	14631067	16546027	0	10119335	13874191	9745993	11122486	9978803	15475862	10057082	11520031	9334915	12195451	0	5.82179e+06	8788023	10401836	14333993	11231746	11240821	0	0	10938681	13233867	14720541	11683182	9711483	0	10098464	12967899	8669656	11934376	14345722
P61981	14-3-3 protein gamma	74391120	78334880	83957490	72874550	89962020	87931420	63611140	88556680	83387480	78146830	88143570	83936980	100286290	98200640	83987670	85338264	103893760	47062550	77902320	100008090	47586620	69291680	55391164	74432296	51214344	62049300	55634620	78276030	37223496	27636030	46233788	53712468	60229380	57213012	59831264	51022296	57050444	62634412	68632910	79519470	67619200	60935970	73153540	61208044	69283460	50292276	68573340	93577050
P62070	Ras-related protein R-Ras2	23750800	14133278	13967377	15809143	14166051	18528208	15037674	19292546	13271918	18171044	14232872	12165374	24944548	17081130	22986950	15585728	11324395	12940233	16849550	14518060	0	14250264	9640513	9600542	12532907	13062578	15694332	12376059	13743781	12274654	10793998	13883558	17185484	12670000	14838965	12592045	13306704	14851943	20770934	20674922	16084756	13906901	18441036	21454620	14996897	9928541	7.60189e+06	10976600
P62081	Small ribosomal subunit protein eS7	32766746	32347830	46702524	29111670	48127090	33568396	20711978	36444200	43484064	26414434	37326836	45892456	38142100	32815882	25479954	41201090	41352732	12380326	33615850	49726732	26451086	33895576	22703074	45507700	31539332	37262776	35933620	32931426	19554546	15287361	12046569	21150554	27500024	17408072	24586192	21630274	28230936	26009340	35179270	40824300	33476236	31085050	31418162	31664990	33961188	14391523	0	25092950
P62195	26S proteasome regulatory subunit 8	12588235	8154651	11670201	7529335	8.00711e+06	7339244	3399956	23529286	7.73329e+06	6952548	8510374	7140939	8075610	6880783	6.31618e+06	10434349	10181788	0	7.01364e+06	11168575	0	5117652	4308269	6.80251e+06	4941517	5.35758e+06	4092982	6.25129e+06	1.74516e+06	2.6947e+06	3.40157e+06	4.27416e+06	5.79283e+06	5.35919e+06	5823600	0	4842740	6.05172e+06	7531025	0	5.19061e+06	7.43519e+06	7.41747e+06	0	0	0	4.3875e+06	5943758
P62241	Small ribosomal subunit protein eS8	32928846	34096496	48095016	30400822	62535068	37933536	20053582	48384344	52380716	30298776	42827370	50188040	36227640	35297010	20880724	45245380	45820724	12669899	29422764	47355060	22033722	37232548	27342780	53697236	34477776	43430684	39998920	30147292	15715676	18235486	19052172	22877522	24002456	28299356	20903854	21918540	33162296	24255476	31518310	30177198	28594648	31279504	25679178	25373338	31750628	13226539	16023550	24799730
P62244	Small ribosomal subunit protein uS8	37755664	34590748	47616880	30289958	56912324	36899704	23571318	44717040	44677390	30466060	43238530	48812840	32821138	28638214	22894412	42936080	35693684	15722913	32002260	45232336	31376832	43915130	36673210	58364450	33454774	48129892	45183590	33472438	18862318	19490990	18847986	20939810	35783092	26310960	29049864	27650938	30547442	30435516	44174828	41011376	35144068	27377436	35787730	28583646	38230524	16642955	22408968	32930228
P62249	Small ribosomal subunit protein uS9	30839308	33529946	48426150	29311780	52928024	35349468	21585284	43213028	44517060	28054950	38327544	50763564	34149504	35262190	21663780	51722196	45348844	0	42315490	64369330	15923125	41674300	27653576	62060316	28324146	50946676	38573292	43319916	18306684	24933788	19047364	22433614	38272308	26186930	29634766	18348034	25912552	38018230	49081324	48479696	39744776	28699628	35539280	42477412	32296454	7.05764e+06	0	30543842
P62258	14-3-3 protein epsilon	83547910	83569300	99504936	86619704	101911060	105745030	64979240	110255360	122312520	106720670	126363140	134800370	133778630	128985050	97325510	118447830	127736870	62840196	97299920	131610370	72347930	114362270	80442190	102792136	68607550	98425110	95962510	104860696	50138876	38690428	45441390	69543020	91862216	70624216	90414470	72442216	67853260	68356960	99625590	76742170	48707364	68187790	72792390	66239424	74964500	56393948	75792780	100298080
P62263	Small ribosomal subunit protein uS11	28313776	35603372	50554970	32515894	58864250	37496220	26555486	45570736	51780612	34404336	48603560	54999620	37241904	36050100	24994000	47361430	48876550	16310709	35993930	56908890	18476730	39318724	23352776	53806692	32773022	41366510	35630616	32658282	17436096	14209538	15079433	22547718	24550714	19844964	27062818	24558112	28810536	21086284	38280572	39605920	30402238	25348486	32668702	28243354	34103410	14387554	23918126	28358246
P62266	Small ribosomal subunit protein uS12	17346334	15705102	19367126	19373242	20643202	18389806	14478092	19966292	18555412	16179110	18402180	22713914	24535168	15305940	14140462	20272444	20434454	0	17543978	24562046	0	15426980	12678192	12619714	12899355	19423464	15005338	14474861	0	0	0	0	16438693	8325574	14547072	8336003	0	12665688	18667954	22230754	0	0	0	0	14180994	3.81557e+06	0	15399438
P62269	Small ribosomal subunit protein uS13	39560600	41462224	57202990	40557870	69296550	46320800	24952218	55045508	61881612	39243784	53418500	61247532	46062780	44538596	30138488	57653616	60042670	21013940	43122736	73279840	36469404	49058470	42552584	71915270	45685420	57308200	54854130	53039604	26497746	18051934	27150540	30943652	45581410	29816342	41171092	32322300	38989184	41616412	56398390	56779040	54643500	45747412	48283100	42132724	43871960	22552034	23619950	33684870
P62273	Small ribosomal subunit protein uS14	16897862	14810828	22585712	12268158	25693732	17966046	11038208	15512812	24059844	0	19794670	21901026	17244172	0	0	12867469	22754434	0	0	24666964	0	0	0	17133480	0	7811749	7.8048e+06	14271656	0	0	0	0	0	0	0	0	0	0	0	19893272	13092221	10903274	12433914	12100989	13905657	0	6.86453e+06	10543793
P62277	Small ribosomal subunit protein uS15	30437832	35195004	50205370	34348772	53998950	41575330	22770670	45957920	48394908	33055062	47716930	54053716	33801316	42984868	24330244	44855540	43129336	14087629	36461676	58083700	33370910	41355100	33304746	63223788	34520996	53026028	47515390	33375938	18963722	12617315	18039566	22564226	33292286	24869814	33059452	24334794	27121586	28365060	43158204	33472516	32812556	29090846	37944996	35015212	35491180	17203640	16302153	31160388
P62280	Small ribosomal subunit protein uS17	23423956	24124264	30684560	23819078	38461004	29608494	17160948	30365026	32100464	20646710	29197696	34908084	27123166	26333054	16726574	32981864	29828310	13264781	27886078	43198660	27153782	38007090	34107200	47059876	38739628	41878420	38124256	37041644	16313378	11779110	16454608	23527736	28855030	22158602	31747132	22675632	22579268	26619708	37752890	39621800	33452484	28628272	30268180	28388284	30667958	11529359	13770229	17007212
P62330	ADP-ribosylation factor 6	55683696	36719810	40025796	34171410	26231132	38725860	33198048	46429556	37418428	39575732	37314788	30756274	42083012	35984616	51283588	36175172	33751920	29444794	25615432	20273924	0	30679606	25262214	13807234	0	24677530	27099200	19372398	33310674	0	25566554	0	16363759	0	23283384	19535390	0	0	0	34263580	27384160	0	0	0	18426406	23954690	31468686	33133878
P62424	Large ribosomal subunit protein eL8	22072374	24539168	32746202	25607036	42251016	28517024	16827644	31703104	35843096	24733410	30137034	40019380	29845970	29803132	17419302	31733658	35376956	11217423	25379072	45756236	22777878	32262162	20579326	47597804	25329654	33225286	31674824	35199864	14892375	0	0	20188040	26552028	17961352	23383926	19719656	22094756	23563472	30338596	30046440	31298774	25240862	21657884	25618220	25500244	10013054	11760390	15784687
P62701	Small ribosomal subunit protein eS4, X isoform	27133588	30548054	39458210	29059948	47099984	33704548	19920304	34563544	42107736	27641276	37525056	43552108	32109276	33567164	23433296	38509890	40740612	15767138	34230908	53309790	28382060	34560156	22304196	47787384	26393570	34451492	31232878	36592950	18278400	12711689	16626607	19238118	29930922	23005390	24952954	21961096	24503908	25142158	38019876	36508840	35335270	27059566	28526960	26735798	27523794	14944103	12734451	20858978
P62750	Large ribosomal subunit protein uL23	25635188	29999274	39653540	29326482	47120372	35204990	26458376	41469010	43997940	29988556	43730772	47647830	36415936	33326752	22259162	41613812	40973776	12865969	33439624	53483476	18400818	35213424	23221258	56002256	30824420	42939476	39396830	36422180	14308705	14646972	15689374	22357610	32540170	26748152	29450394	20134650	27520376	31791716	47033170	45231530	39055190	30836858	35947976	29129032	33891156	0	14811846	26403288
P62753	Small ribosomal subunit protein eS6	31876228	34603876	45486070	31459732	71387270	38481276	24135788	51623436	53421268	36135040	53202736	54453276	40608784	36152310	19506682	46930224	47235612	15293803	36028616	55585424	23640844	39604164	25875272	62293296	25927288	46542624	40417092	26015032	14430930	14327368	12434450	17944470	30299418	15079842	23276884	19094296	22668870	21739552	34601932	32073088	28595732	27651474	33116922	26576852	31245754	0	12425089	27745764
P62805	Histone H4	41251940	229279020	55289916	19397164	39470348	30586878	31447188	54129852	15492845	9107529	18996616	18292208	21981096	20820700	21054668	69900760	27634214	30458960	136496940	22424116	26143302	34638250	528695170	41007330	30541956	24786338	30207476	147068110	21233320	16715592	10720946	16863132	21628668	24275326	21450648	26067376	43073016	47170536	45329330	51091640	48628884	67430770	43412076	58142220	87398010	21324174	29671478	7664754
P62820	Ras-related protein Rab-1A	272942300	169190340	179558100	176503380	194226400	226417100	152620050	231843470	205004900	203136880	188592060	173401500	289470140	217290050	227518290	195975020	157666510	138119470	168641490	185303220	89794790	141304690	117343760	149843100	105048420	151566880	154312900	161518980	104575090	85670520	82785336	138568300	141581310	123213460	136044210	123438320	141354770	122568696	181272530	189345820	169220500	110210100	142541180	160538910	145205200	69182720	84563970	152897860
P62826	GTP-binding nuclear protein Ran	18376408	14055582	15111803	13133509	21567620	13629389	10205441	14175347	10203309	12034201	11650867	13534244	8398077	13438556	12371584	14252928	13566944	0	13246788	14283500	9032517	9943643	0	20247050	9776132	14087393	13355929	9873142	6919058	0	9872309	11449452	15300099	14031241	14288816	11619070	0	15335335	14911043	0	0	13519519	0	14464456	14277934	8292772	11553346	12867762
P62829	Large ribosomal subunit protein uL14	27659470	25265980	34179416	23675436	43910240	28901896	16266247	32265594	37026572	24498984	31431326	39296920	29393438	27821134	18697632	36165290	36105156	13454625	29060746	44716628	19413048	28888216	22655446	43153060	22727662	32209332	29979576	34091504	13746925	12926730	14765346	18071820	20476236	18582100	21013392	18989240	18430502	17618726	27501180	31540480	31630012	20866288	24708228	20403982	22040832	8.31885e+06	13128708	19388362
P62834	Ras-related protein Rap-1A	211662400	136740130	109218210	105155096	100962170	153606160	126503010	172122220	139770990	119371500	110307600	103916590	185024800	148740860	175193020	131830300	93655260	102715896	115149064	110664510	73283380	121273300	93451176	85888936	88727130	109238850	115680830	106573816	91565620	80690030	65979360	107786136	114107896	99629220	114084070	105369440	118628690	109777700	143388160	101922310	80374120	77531450	124920640	117018680	112837864	64778588	82194100	122300560
P62841	Small ribosomal subunit protein uS19	29958916	29008512	30547762	30989072	37577548	42067650	0	24566820	27083168	35897020	24957212	32671714	9692561	0	16050498	20507950	20587380	13512190	28513308	21620762	0	18915986	21400452	32071030	0	17146364	20387988	17303780	0	0	0	0	31023886	0	24427436	21514464	0	0	26983840	23090658	22086064	17378344	20329272	18499074	18920702	0	0	0
P62847	Small ribosomal subunit protein eS24	34605200	40038228	52798310	36458196	77624776	49290784	24974600	42356092	60448884	40888280	48533188	62214936	35019524	30295692	23795276	31966194	32899872	14594073	21206756	34508224	26571576	35027908	33302686	52727316	27238914	50795450	50086056	19373516	0	0	19006120	37092496	38819424	27940250	28041470	28870290	26183470	28420974	36666388	33062072	27394906	19550124	24633416	23843816	36488320	18486522	20768550	26511230
P62851	Small ribosomal subunit protein eS25	29989262	34498420	53827290	28998280	61634430	39200388	19000408	46144812	52889690	27329696	39659064	61417764	33465198	32939846	21880698	48637590	51818556	19201114	37277496	64065236	24251234	38915660	33072376	74843784	31380648	42457284	29168458	40425948	20236896	0	14543365	29046658	34536700	26556750	34534404	18541326	29285232	24867900	48277456	53945860	44441600	39450170	32639954	25282404	33371228	0	16221421	31982198
P62854	Small ribosomal subunit protein eS26	26935362	25440706	32721494	21532716	40840420	28947594	14468332	32038906	38621610	23417876	33431410	40528776	23378760	27194512	14862274	34020956	37525964	9600563	23894732	44731716	20522062	28601622	20463376	39173700	26355068	34874176	31393268	28025980	14889919	11539811	0	16116295	26182318	18325326	24803518	14389994	18549330	15352547	23413202	19799678	18985768	0	18531814	16406030	20443528	0	10144763	16432579
P62857	Small ribosomal subunit protein eS28	25650812	35510444	47884124	33066874	55714910	38309550	13497885	42076100	48931616	26895710	38233844	49131748	38495284	33823510	20830784	35055190	44052052	0	34670730	53857570	29345820	33954292	25888750	51451148	29307904	39028650	31354278	26353008	10745512	9412407	14712478	15847122	26671934	18566170	22769322	0	22257888	21249034	34291476	32222600	31955490	31622742	33141750	22864682	29998548	0	9810864	25209584
P62861	Ubiquitin-like FUBI-ribosomal protein eS30 fusion protein	20403880	0	43835500	0	46907852	30546898	0	38983090	42015468	26932018	34846532	42387108	29264268	27209636	15196850	30832374	39603548	0	21989280	40386156	0	0	17517904	42874810	0	22640134	0	24277450	0	0	7.79924e+06	0	22607628	17058312	19722900	4.23403e+06	0	0	31270336	27446168	23953708	20266712	22191548	18602672	21054138	0	0	0
P62873	Guanine nucleotide-binding protein G(I)/G(S)/G(T) subunit beta-1	184782350	117208030	107381860	108928750	90577120	124395220	96249690	138931970	113561880	114575750	101881050	101387430	139689400	97406136	111361100	90569270	73169310	76816330	107292390	93955304	72121650	113563060	88511320	70841110	70321660	95067540	103393030	112657780	90011760	76485304	63290236	90332744	115015490	84012400	111465160	90264670	105681340	103817496	152891840	114991020	88062220	82575440	101301840	101213730	99248040	49095304	53875196	88563530
P62888	Large ribosomal subunit protein eL30	15902647	16016975	21911028	18619064	21201734	19652704	12988400	21407538	22089460	16106416	22346244	24090904	20561038	16134610	12211152	21445862	20607410	9586878	20971428	27596400	14701319	17734284	13711074	22990016	16297219	20998788	20334058	22031776	0	0	9787524	12819337	9042530	12563870	16988776	16104257	12560898	16872412	17166892	14395574	15946669	18285316	18427622	16826498	16318702	0	0	0
P62899	Large ribosomal subunit protein eL31	28122126	29067194	39912436	29392844	56855940	30080872	22155322	33009310	45479616	31522012	37646120	44989476	26884314	32864090	17745236	38936276	33774864	0	35863104	54542316	17419468	35823496	23537746	46404572	0	36775356	38409224	37031860	0	0	19797820	0	24013588	15229202	21601350	22777096	26653158	25600972	38999980	37002076	29004554	31350380	27923950	26761036	26705890	0	0	18451688
P62906	Large ribosomal subunit protein uL1	29017242	26389526	36253956	23949308	46628310	28594690	17195360	32328718	36113836	19116692	27147160	33768480	25645382	25863380	19548622	36015876	35585184	14566057	24088838	39176452	25202296	32044294	21110274	46686748	28631796	35364988	32373668	26252970	17230276	11490606	17766994	21521476	25427624	17292198	25666466	22433732	24638072	26622580	30304246	37696176	37499630	24249892	30307372	24507962	30082134	13192784	18667890	19148736
P62910	Large ribosomal subunit protein eL32	17134386	13179123	20480200	13653078	31273852	18281152	8.34094e+06	19853400	24818878	13335925	14952499	28482978	20305240	20183554	17486436	26843120	25042668	7404884	19753810	23397822	11756912	16693889	10791355	30625690	13077886	17427634	17885010	24020716	9486135	0	11065186	12553389	19275568	14305344	15107752	11430163	17447806	17376650	25054220	17595870	15873213	13563924	20670778	18133168	16241138	5.16248e+06	0	11824633
P62913	Large ribosomal subunit protein uL5	31069892	34387960	48997824	34065260	61115010	37970388	22462158	48712920	55533670	28844128	46165980	51829896	39289268	43785290	22922924	54108416	58010684	20673692	36884348	66676680	23030190	38360220	27944888	61646484	37387500	44979850	39535880	33318320	14526087	11843406	19050906	24824388	33005082	23060620	26829708	23646860	28731850	30011474	46075000	53788284	44222716	36273330	38078530	34251740	39100450	8250981	16445857	30027174
P62917	Large ribosomal subunit protein uL2	34200384	37121090	48880476	35981470	62511188	39894492	23672052	46281570	53653924	34079424	45073350	57555292	41236372	43532440	28671876	51131480	49964012	19108358	44722716	70716390	25935360	40085996	28357948	62592504	34069544	48145470	45222604	53712024	19175044	16643355	17755558	26553798	36833980	25627136	32158054	24794536	32407468	25861388	46952372	46452540	37859690	35661250	32649480	33627730	35714584	11157963	14641937	24898978
P62937	Peptidyl-prolyl cis-trans isomerase A	318525250	259634130	309881000	249118340	394284740	299916600	188094690	328078940	409757300	333617000	359349400	365216670	399456060	379241200	323065150	380185900	399318530	164336450	213476770	269746460	155258510	257447760	211181800	308212200	182061040	264362180	247620720	226594500	148864020	117002530	132701930	183744430	194021470	171506020	223691360	183815250	220747280	217619000	223301070	271228380	228531660	226746420	256146110	231001180	232407550	131444840	177979100	275652640
P62942	Peptidyl-prolyl cis-trans isomerase FKBP1A	44332976	38236350	37619944	28215718	54549012	39851590	27735184	42642476	40682796	35053690	41099988	42640784	43573864	38540044	31810278	37069184	45691212	20177168	33112818	35682784	18046714	32545222	35448188	32310360	27778828	29150248	28193142	28571366	15290717	0	17803112	19417798	26264930	18832636	21626220	18225460	22109912	26844206	32461200	35933520	36070012	30386408	30619276	23861086	30153746	16824846	22311028	31795450
P63000	Ras-related C3 botulinum toxin substrate 1	118628650	74107416	75743950	62920710	68891110	76947464	61962780	99014640	88220136	75708670	72387976	69755590	125143304	110060780	137281810	104308600	105581650	78433710	88567660	81106680	51413788	88020430	77921820	63910764	63612544	71594480	75549256	77143900	74996260	53942388	62259644	71933530	90327930	66221932	87689810	77195760	93383910	95169200	125521160	197439040	143232590	81413660	103462050	98378056	89908060	48831816	55789260	105114860
P63104	14-3-3 protein zeta/delta	207892820	189171090	222971020	190842420	250007980	225526270	143076850	236391620	284983000	251174940	279383500	312544420	357596000	310427870	231810780	299763700	311257630	130365510	207857340	263169400	131342940	192899900	154688540	234839490	140187940	175350160	169976060	202644530	93792296	73379760	96541890	134974740	162178940	130669610	151913710	132324440	127288270	139937090	177038030	182671660	145475250	151505220	158351460	147850900	159435600	127320330	170309100	256898240
P63173	Large ribosomal subunit protein eL38	28918230	21159062	26362286	22878578	46243388	28763562	0	29465354	31643770	37234210	22285834	34992748	14310350	20027814	12986119	24826860	28100174	0	18682652	29889928	0	20782266	16139918	31617800	18270048	24585528	17960018	14761440	0	4.9112e+06	0	11397889	13582941	10738127	16395326	5.48677e+06	16522218	17559438	20271140	14493017	0	13789020	19571852	19667782	25423308	0	0	0
P63220	Small ribosomal subunit protein eS21	21784448	16064709	24614156	20913184	33762660	21581782	0	20403532	26776248	14721248	23603320	29519050	15823378	0	0	20439524	17718950	0	17092438	28546382	18447168	15762594	17040424	29352948	0	18213318	16373791	0	0	0	0	10495098	14853813	0	11677701	10700539	0	0	14753151	16824344	13209037	12428878	9183905	8942291	0	0	0	0
P63241	Eukaryotic translation initiation factor 5A-1	46320700	33524148	43840092	36299984	49021148	41199476	27779240	39540616	42973616	32067148	32518872	40607510	40363140	35489836	27793238	36394400	37535604	18228472	31526898	44799720	29469798	32069090	30821608	42323596	28993110	34558284	34056420	36303204	26381224	34640850	22097398	28053694	31378568	32799356	26790826	27064850	30195612	27406488	44106856	38143436	30283174	28662638	33446524	32728128	28867476	18903278	21661504	32923274
P63244	Small ribosomal subunit protein RACK1	44823116	46246264	55468820	38822290	73412790	49038936	27541668	51494250	64587976	39319772	54709252	64056516	47537650	46305256	29519868	55079100	58662470	25851406	49641756	77771860	37025324	46541400	33117648	71613680	36383716	51018190	48869756	44219660	21538476	16781674	16546882	22920220	36290132	26718394	33279328	31595300	35307892	32099844	42617050	48354972	39426990	37952416	35424490	32835884	35763708	24827896	22378140	35623596
P63261	Actin, cytoplasmic 2	29094076	28611400	31316794	19508860	44550040	17846194	0	0	42034216	25159356	41606960	41344572	38171260	42376044	23827006	33964024	37245396	0	12951355	15659457	0	0	0	0	0	0	0	0	0	0	0	0	0	0	0	0	0	0	0	0	0	0	0	0	0	12468152	22822140	30854974
P67809	Y-box-binding protein 1	9261932	10513639	13994710	12079494	12514035	11096227	6.28997e+06	12471477	11702356	7.95137e+06	10867611	12202438	11086104	8452999	6512107	8790362	9438979	0	9936967	10569346	0	3.30697e+06	4.57622e+06	11473992	0	6886746	7.98347e+06	6788844	0	0	0	4.27178e+06	4.82989e+06	3.49164e+06	4.49876e+06	2759299	4785671	4.33263e+06	8271023	4655359	5254676	5.84138e+06	6.86386e+06	6.68394e+06	5175995	0	0	4.65056e+06
P67936	Tropomyosin alpha-4 chain	8689202	9307193	9357937	8520144	8407715	6222041	0	8611899	12867132	11283457	9607877	10539473	12244599	10266638	4.68345e+06	10256843	11228049	3.43697e+06	6287390	10108835	0	8.30381e+06	0	9033913	0	0	5491909	5.23923e+06	0	2.29878e+06	0	0	3.43472e+06	4608624	0	0	0	4325529	0	8963359	6917814	0	0	0	5877236	4217943	10773055	10208590
P68036	Ubiquitin-conjugating enzyme E2 L3	21088994	19651948	21448178	18404602	21383716	20975810	13930590	21161548	23046642	18177644	24070474	23556258	23842578	29428014	18179512	22481682	25453018	9678693	21106598	22709932	16792174	17637286	12845151	22695256	14478189	17436858	10897368	18640332	0	11009610	12924262	0	18071150	15789634	21022842	19485924	11539238	0	19051394	18475664	21928612	18912516	0	16763978	16194101	0	0	0
P68871	Hemoglobin subunit beta	28029702	8.38159e+06	5.1998e+06	10519206	0	0	0	11604025	7629234	5.1286e+06	18782102	0	13001906	0	0	1.67725e+06	0	189992210	50694516	0	11428504	46749308	26100388	0	0	0	0	0	274545340	603004400	13193055	9847818	159717840	69347770	41205750	6.27219e+06	0	33462524	0	20231700	28917844	73628230	34451196	38044856	0	47215890	10422863	55761972
P78324	Tyrosine-protein phosphatase non-receptor type substrate 1	43502220	43118464	24723774	35925108	23342170	28479308	0	32985966	31714700	41321250	30104808	15350821	71004050	33274160	42238076	23341042	30354150	28387522	35364276	19957624	87487336	40911788	35480144	17332244	33599584	32617466	34436416	34811708	56656356	36850372	48245510	32906918	52067204	59260690	48428160	30926730	39027348	46165012	54837216	54916004	49498070	33257526	42986400	44740068	42780076	126989896	50369530	0
P78371	T-complex protein 1 subunit beta	10979280	12183818	15659800	11221588	17533120	14140695	8803115	11931247	16713468	12106928	16185082	17743414	14241160	15377170	10069566	16880740	18761404	0	11714717	17032366	9101197	12437657	10804745	18364194	16248235	14085475	12958261	12136755	0	0	4.0786e+06	11949516	16409957	9073637	13398788	9533482	0	10642405	9708409	14791702	16548815	11428358	12696196	10602694	14072259	6.0728e+06	9322488	10356044
P79483	HLA class II histocompatibility antigen, DR beta 3 chain	27578936	50001276	37590684	34719750	17049976	25308514	17168112	32224332	8132769	0	9866380	8237288	34032916	0	17251400	3.18619e+06	8427519	101563150	130569410	91147416	23354606	41912996	27018176	15272377	22766794	0	27858892	37247830	24117428	0	8562097	9724169	17669850	16275123	23241146	9512872	40623916	30882184	59570790	64489348	33241512	37314812	40197736	43566890	30152712	13287938	23107456	23358776
P80303	Nucleobindin-2	372490020	355212030	361320200	466352740	253004770	336315000	360544260	359315400	298853950	428295070	435054140	325052220	588417540	402955870	463409570	450349570	365167800	366145920	415922700	273438500	436781950	358026530	564993700	282909120	414420380	406564100	464993200	511145280	291948130	270218780	370283870	367549760	290591300	327466400	275691870	312699940	582277200	660703500	474493440	444222620	465902080	672537340	642497540	601784000	523862850	336072830	346250200	344081100
P80748	Immunoglobulin lambda variable 3-21	187858050	249943420	187168560	323717340	146991520	301193900	294868740	283050850	29637722	52226390	36455116	30246910	52460132	48814900	72400210	49858052	36100604	106489224	142607090	87557176	247342960	278862600	229036320	95225730	225690830	235514600	239954880	251455940	197080590	163005570	170467920	178247980	180487490	175754060	184865580	197456720	157742820	178308900	129402480	91512740	132679450	194610380	166109740	164117200	189370190	133674024	153617970	123315010
P81605	Dermcidin	93948960	16566348	24576130	15763620	7957357	22776086	24104926	16842910	6.76349e+06	12362176	13432855	14684882	22600122	0	0	15838822	0	31436314	19807752	20728262	44140310	15428883	5.40033e+06	0	9642584	8488807	9714269	6.92087e+06	0	12503308	0	7921424	21301446	5455378	20193550	17510146	8741398	8867155	5.88468e+06	3.42781e+06	7780551	9658977	0	9038981	20323860	28794694	31968830	12320140
P83731	Large ribosomal subunit protein eL24	27385942	31345018	47114788	32092174	72134550	35899296	20311910	54867852	55618068	27513878	41733450	48565170	36833016	35115820	24161006	42767076	46569790	13185897	27379708	42430976	22740840	34419850	27701404	60076376	31584882	45404468	41900836	24620518	13663836	0	15240719	19329368	27027760	17958160	25015936	20414108	26801848	26158312	34718108	45354948	36577348	26907470	34694964	29383830	34427052	0	14517462	25703768
P84085	ADP-ribosylation factor 5	22356860	14979523	17629564	15444208	15492107	18751840	14553478	19618890	18303562	14557663	14984931	14856115	23859826	18487824	21900684	16020327	16064898	10387144	15672553	14281094	11673229	13971254	13161139	13726133	11152199	12549959	13221492	19631070	10831954	10110146	12297330	13296827	16694717	14634672	16060686	16892732	14770474	15398221	18006448	19557550	9955173	14707642	15907150	15939373	14091914	8680113	9182653	10727734
P84098	Large ribosomal subunit protein eL19	19502192	22914692	31535356	23313478	42826230	27623906	0	35267830	40607230	24136086	29604602	43145916	28727590	21924976	0	36325124	38645692	0	28885148	45138496	17831592	26612150	16738388	37978104	10829816	30638690	30984844	29222432	0	0	0	7673664	16156541	11282774	10874795	0	0	0	18407920	24997450	23015624	21758922	31079024	6.1534e+06	18286208	0	10698780	18732688
Q00169	Phosphatidylinositol transfer protein alpha isoform	22899604	12229067	14525999	0	17104222	15442219	12800611	16927022	20268912	19304328	14507861	17643750	24962412	19057400	28150508	18206270	17250362	0	19362070	17159876	13903059	11996399	10220456	13265535	11726446	16259420	10637850	11927189	12787841	7996567	13122266	12231035	14148258	16902440	16219759	13142653	17300038	11044966	22107894	20763950	29914112	17762130	14441779	17668344	16737753	8556862	0	0
Q00341	Vigilin	11851663	7143037	12180330	5757088	15630916	6.94111e+06	0	10246711	14016837	0	8055316	13448123	0	0	0	13248530	12988325	0	10150098	16979518	0	541415740	5.72771e+06	17612790	0	9524551	9659713	11502903	0	0	0	0	8205535	0	0	0	0	8877020	10788275	16387297	11994591	10012738	11630470	0	0	0	0	0
Q00577	Transcriptional activator protein Pur-alpha	0	18459338	14315957	0	6582550	10533969	0	14739228	12273053	0	21279400	14419063	0	0	12748961	15456240	8623478	0	16894548	26115440	260226930	0	48038260	6725579	0	0	0	0	1580715	2.53707e+06	3342859	2.38689e+06	3.43693e+06	3315646	4021427	4.4571e+06	3.446e+06	4801910	5.22055e+06	4.76543e+06	5066412	3.95763e+06	7.89372e+06	3527314	4113359	0	0	0
Q00610	Clathrin heavy chain 1	30587212	40588440	49030840	31053090	52995650	41642360	24862782	38951356	46673680	31714052	44337028	46559976	31152442	33363050	22747396	39635092	40496956	20326028	40515364	55077892	30271258	45345060	32849670	51237228	31469954	42335220	35516660	34600120	19183344	14850247	16183489	22069326	32944436	22775326	29207240	28864356	26955438	24969556	32925586	34573904	33286682	29704938	32578228	26896764	34530092	16580323	21327882	33295538
Q00765	Receptor expression-enhancing protein 5	18882140	14480765	21722940	15699332	25211984	18481424	12501715	20910994	25428876	15514540	18109104	25451392	23340986	20880178	16347300	26426226	23288760	0	17762820	25383792	12849410	17023414	13237405	24469978	14411057	19489586	19269416	23402226	0	0	0	0	0	0	13960480	13306185	12411426	12381128	10216274	18524218	16616329	15747685	17077520	17342436	17103990	6.20516e+06	0	9650828
Q01459	Di-N-acetylchitobiase	41434316	46039530	38998452	45288028	25196142	41682756	41030936	35624930	34028388	53622464	42448784	24723380	57848156	47091150	53008604	35184390	28204900	31820396	34749812	21968280	57847370	42668804	48907930	18352890	48480150	40680852	44767664	37531560	33377864	34352350	36828416	45518936	42526830	48142720	38524444	49481948	53837292	58101944	45378320	26735266	28796534	60539710	50310870	48984140	46812940	61201692	72849580	46683484
Q01469	Fatty acid-binding protein 5	20354526	15383294	21554332	5.54266e+06	2.83114e+06	13900934	11451705	12225338	4.43579e+06	16923774	2.52902e+06	3700350	0	0	0	0	0	0	7073274	0	18808114	27406724	9590265	0	16219681	7.28336e+06	6.93538e+06	9137600	0	0	0	0	10890687	0	0	9425562	0	0	31642400	5.69104e+06	10389417	0	0	0	17405102	38146452	0	10135567
Q01518	Adenylyl cyclase-associated protein 1	24010330	37606988	34161190	27168986	36201510	31696706	20077404	32776722	40848804	31008602	41648628	45176370	33030824	40442904	31081280	38564332	41802444	10948142	38776596	40764508	25962664	21907038	50860116	31643156	29563440	23550562	22420344	26183038	0	0	16324085	18981032	20684224	17672156	22551750	21475174	0	25485262	24346736	25162484	21363422	29597048	25471450	22782458	33372998	16362429	18380666	22594154
Q01814	Plasma membrane calcium-transporting ATPase 2	130613630	98353010	94021440	91840510	69138880	97913180	98143190	112740570	103952460	106806696	89324040	71399460	145907920	104567030	122281624	100296390	75440296	96526770	150104140	101007940	103878056	69757540	66546852	51807600	0	73519384	34279230	68404390	77324130	70772850	59243624	54688900	84057120	68333010	57858276	65405788	103476856	100712030	122318840	94710350	84588800	104210740	86410290	96793740	41170984	54297404	38030290	50340772
Q02083	N-acylethanolamine-hydrolyzing acid amidase	6.1054e+06	7.71142e+06	7.09035e+06	13934995	2.89714e+06	5.08635e+06	0	10898525	10029115	10649322	5431173	6272629	6355123	0	11372181	6.8037e+06	4.4749e+06	5.84127e+06	13811051	12090572	0	6262720	7796241	2.14667e+06	6413946	7417238	5.10172e+06	3.60401e+06	0	12944391	23326126	14893342	14426481	16424606	0	0	0	13509444	8889461	0	0	0	11250381	0	0	10206255	12780568	9444329
Q02487	Desmocollin-2	79669176	49071744	39811040	61870068	37892692	53633490	53069420	51504948	45662960	71935944	75549250	35701650	39895776	44137900	73154910	44003224	25046386	32587518	48877360	20978036	84480590	108093970	98932400	41773356	70673464	86461464	76971750	67293450	72525490	53589780	62620084	68283384	65643436	76263640	73695416	57471776	51194744	50825540	39891150	33817540	27396012	57852580	47199310	38657784	59800270	141478530	141582050	94399360
Q02543	Large ribosomal subunit protein eL20	122207580	89453030	105506190	92138504	143679520	107708500	71326690	125383490	125951400	102771760	95616580	161003440	0	65942720	63737948	85139760	80130950	75161660	88372400	109095096	0	103590320	74076930	118221840	0	133330040	126784770	142096510	0	0	0	55481440	90484810	35610772	72558130	70190360	71232470	73678810	87331260	107160800	82616630	0	0	50355744	80659200	0	51306636	54073600
Q02790	Peptidyl-prolyl cis-trans isomerase FKBP4	18805264	17162366	27537642	17866434	27761194	21931654	13002587	20935612	31717432	23410554	29079600	34282936	26516622	31448790	20684602	33576970	34466850	7794872	19185976	26598762	11918265	16568514	13933154	32522574	19886356	22099042	18695146	22525534	10816764	9028276	9356616	16871130	20284216	11812051	15614921	11503983	14632952	17252186	19090366	19068322	20462488	19213774	20501790	19347860	19154878	13081326	16537750	24268364
Q02809	Procollagen-lysine,2-oxoglutarate 5-dioxygenase 1	32810546	39230170	33682804	47970904	28351112	49432396	40300492	37789736	29681988	48860940	48364030	23571438	54175028	54969784	62592820	49091452	38947240	40574268	45196700	26117596	68181100	50021724	55062740	22548642	66054860	49303960	49575496	52419484	35293824	33691650	45584116	37541570	45496516	45977652	41372690	51979588	46679580	50791560	38299030	41739664	49816370	58897940	49926600	48444730	50022908	73410310	80992250	68208180
Q02818	Nucleobindin-1	117274740	119481410	129525930	144913890	72483350	102290424	122189950	100158620	70610424	109692300	97331240	79997880	182368740	108850776	115068110	90406940	80066080	151803520	150385760	91286470	174260380	148967220	164192980	88164860	163181820	134766620	164820560	202721360	140661520	157466190	183108620	178462780	158834340	162297440	135499310	124384360	171052080	178892980	141044540	121623670	147636640	178671630	162067660	162727570	140005490	166494300	207153840	181035230
Q02878	Large ribosomal subunit protein eL6	28086044	29519110	41675652	30764250	48961250	35607456	20753404	37620212	43978904	28419340	36808972	46018444	35522080	33737292	22606910	40253624	41756148	16053395	31581834	51544800	20115796	33085252	23655098	48808624	25354950	36968260	35602980	37846644	14286876	15713776	15098761	18061386	26894730	20906840	26189060	20707870	25854118	23415610	33913268	37431916	33799924	28306858	28013842	24866344	29395898	13182453	12790368	21289018
Q03167	Transforming growth factor beta receptor type 3	11466447	15473699	9585026	13076704	3.60617e+06	7620687	11740522	8981189	7.76724e+06	14612751	12804322	6.42634e+06	9904540	9155455	17591168	14202441	13470291	18960136	18818244	5.10195e+06	0	5.0912e+06	9416804	3.76061e+06	0	0	6.15727e+06	6583762	18592832	10263908	9429888	10528157	13949462	13653904	14519885	17897452	7802621	8298542	6.34692e+06	9176243	7829553	8570000	7220773	9087026	7.78745e+06	21816268	22377602	14660600
Q04609	Glutamate carboxypeptidase 2	22331786	13301735	13618547	23393870	6915795	18051178	16327439	16203531	6.05667e+06	0	2.18925e+06	4873399	7.2132e+06	13143243	0	2.83406e+06	0	6.08045e+06	9153028	7027873	0	7.80791e+06	7.06747e+06	6358113	0	4837578	10141955	10262748	8.06887e+06	5.6427e+06	7704070	5155858	16922842	7978468	12112350	12230985	15408845	0	11807735	10261027	10011793	0	0	0	0	0	0	6.12357e+06
Q04637	Eukaryotic translation initiation factor 4 gamma 1	17606730	26205870	27132674	15655526	26969088	25051188	0	24846280	28009982	0	26277312	29128874	27435980	22829042	24853112	22653142	22148198	0	15268762	27144684	0	20075708	10936579	27465246	24819458	19134338	24218174	27120564	11238609	0	0	0	19182266	12507939	0	14700067	8997296	0	26648552	30719650	20590620	19789528	18517682	18557284	18341292	0	0	0
Q04695	Keratin, type I cytoskeletal 17	19801112	12592915	9337349	12127128	6455989	6961934	7.21207e+06	18081034	6.01516e+06	47711084	6.55897e+06	7.01241e+06	5.38978e+06	0	10960986	6.10138e+06	13445336	0	12046902	0	22578298	13791190	7192639	6.69397e+06	22238800	30170564	9656377	7398302	7792392	7.61281e+06	9555893	7434146	15616479	8705351	12553304	12711918	0	5288606	26412700	6545517	30233416	6966200	0	5129347	16218635	15487277	8441871	6308135
Q04917	14-3-3 protein eta	29122220	26492126	26303700	25162608	29156790	28643126	19718458	28870652	41648584	34855030	39777860	40240460	54131640	45712268	38616588	42080450	47057944	15191232	27145244	32252926	21897180	24559358	20367768	29003392	21621834	24509158	21890966	32226114	16579210	14227380	16521793	20567024	25526078	20740678	22542074	19964694	19570270	21699388	23674038	20150016	20345144	20474402	20065672	19097688	21522252	22239326	27840604	34972040
Q06210	Glutamine--fructose-6-phosphate aminotransferase [isomerizing] 1	26494250	32027340	41214020	35250868	49991764	36071800	23685822	34560524	51089216	36369716	48436390	55009150	45727836	44132692	27093330	44370780	52428124	17672380	34748680	54567316	31591510	29668428	25578144	61836556	33554704	35690556	34326956	42056212	17982916	14013943	21193486	26132826	33253576	25996558	25657000	24919108	29500708	32464258	41253812	43996012	49285650	37952388	37963224	35338890	39758960	23038036	28402454	38896996
Q06323	Proteasome activator complex subunit 1	31506492	44738836	57625264	36880972	52418536	42505880	25741370	45354910	41970640	33651616	45484620	53274130	40652844	37926800	28382094	43530784	45785970	19482784	44449230	48572388	27396488	46125940	36759372	57385244	36492310	43044824	32387118	38617364	35578884	16182368	16170770	27875808	36681908	22126888	29428654	27081306	0	32708592	38005104	40765480	41050656	40977424	43119864	38181184	40303916	21883750	34020804	40386610
Q06830	Peroxiredoxin-1	98433140	112296610	143402460	97025016	156715950	126416500	77186450	149365280	173718180	129359230	176800020	200299840	176055400	179253550	121585020	224447070	243838960	74509650	123914140	182112380	102712890	164646020	114530830	212836370	118715920	149663740	122206856	151504980	67959050	49933020	64537130	86663790	122217624	88398580	119618220	95464540	79075740	86445600	123356560	114791170	115536430	111316440	120165230	93566856	116783870	84676330	113034420	164087220
Q07020	Large ribosomal subunit protein eL18	33720420	32025324	42716190	29180556	60763700	35719076	21339344	42098736	48379540	30458950	37807364	49936470	35900436	39681348	25423684	42417236	46117104	0	29485868	53600068	27078574	39323136	24727512	64198852	33290694	43074890	36839184	34180236	19086630	16128036	20091946	30916652	34314772	23838262	28351442	22504536	33050870	32733368	45147852	47467976	34328270	30682860	33638176	32856418	35841056	10898561	17649946	28415098
Q07065	Cytoskeleton-associated protein 4	9881461	7.2195e+06	9351903	7.80091e+06	11433014	7940220	0	9906255	9053237	0	7.18358e+06	10002803	6116978	0	0	5636712	7.94479e+06	0	9001182	11384441	7931100	9610151	6.6232e+06	14734878	8131088	9339588	10916505	12690543	0	0	2.03134e+06	4848808	5745977	5.91609e+06	0	4925963	0	0	12549231	14589584	13646799	6.21845e+06	9178380	11162763	11670950	0	0	0
Q08257	Quinone oxidoreductase	5418886	5580821	6914371	0	6.92844e+06	6.23493e+06	0	6.45594e+06	12162386	7575857	10740971	10827630	10373506	7.76092e+06	12150060	13336936	13152548	0	5713452	7.05255e+06	0	0	0	6.21171e+06	0	0	0	0	0	0	4.82442e+06	5.20988e+06	6.44646e+06	4289040	7.81367e+06	0	3394901	3.17019e+06	5.2808e+06	4.54217e+06	0	3.94987e+06	0	0	0	0	4990111	4200078
Q08345	Epithelial discoidin domain-containing receptor 1	53992084	55276596	37883010	68516840	35502064	54789520	53498250	51005764	36171750	55164732	50991796	26937904	48190220	43179188	59471800	44737572	34157750	34525892	45373884	22248200	65663796	64362380	64913996	32733480	67990350	63086336	60679020	62656864	53723244	48045948	72158850	59790876	65469810	68710590	57057080	65997828	56947456	66022108	54389460	50242492	44259292	66820090	64544630	59945660	58551732	99462460	110758856	77038750
Q08378	Golgin subfamily A member 3	7051833	12161367	4899265	11231762	0	9298161	0	7.10894e+06	5613943	0	8929301	5.0564e+06	8662953	4.67051e+06	0	5844975	5546798	0	0	15589735	25381106	11048991	13502552	0	16293198	11440045	12652260	13893008	7.48842e+06	8600816	8720404	11187410	12756773	13637529	0	0	0	9493897	7.67495e+06	0	10190522	14245675	10461280	13886058	0	12010956	14172328	10491846
Q08380	Galectin-3-binding protein	372147500	2031675500	1506473900	512758270	293417950	439335780	382356160	356467650	239328530	1505282300	1024950460	288224350	370171650	334522980	440926460	339386700	278266850	1613288600	1243151400	289542300	623798800	1383690500	749150460	316773660	565948740	486592500	518226500	529821760	845280700	1137984000	718419200	606507970	573105100	538865200	480314720	488193470	492067840	519618530	517787300	503893220	378886720	571516100	500377440	478205500	432630850	1908499000	1415676400	819466500
Q08431	Lactadherin	2767077400	1410875100	1676120600	2007693000	1798857200	2699982600	1869727200	2450432300	2097988600	2268098600	1992495700	1418587400	2497620500	1930151600	2399085600	2574726100	1775656000	1879685500	2238232300	2208829000	2063005200	2110888200	2518732300	2161055700	2085591800	3248268800	3083472000	2832154400	1352296300	883302340	1346114000	1336584800	1169727000	1135304000	1164962400	1283080800	3123435800	3228993500	3714442200	3710862000	2760403700	2901925600	3149950200	3151067100	3003202000	2646064000	3237888300	4358249500
Q08722	Leukocyte surface antigen CD47	35661180	27997306	30884512	20960900	19532350	24840600	22190846	28935990	16535110	18380520	18807446	14816320	21819504	15332447	20641292	15663257	9458769	22918134	31724602	22254372	16533264	25623312	20440888	18475458	0	19766128	22793038	20281008	23770798	19535830	20231746	21146412	28076596	20111026	24527756	24464628	16708250	15167708	22532710	27117596	26419694	18206858	21021246	23966398	20308996	13417391	15112211	24453132
Q10471	Polypeptide N-acetylgalactosaminyltransferase 2	16333612	12949629	10475249	17125340	6694428	13938873	13351532	9700803	9549343	14666574	12643799	8245065	17114748	16171946	25339612	12812305	12941940	12104790	17618444	8856621	24454586	12590270	20822434	9436202	22537038	14695970	18134616	29105012	20427634	19308650	24043726	24929192	20253910	22382922	19429024	24771798	15732078	15272539	13470975	13712726	13292232	21553134	15730863	19984436	15767030	20900920	21322728	15416055
Q12802	A-kinase anchor protein 13	17493190000	11882428000	8958089000	19250033000	5464433000	17038243000	10780982000	14553074000	11692595000	22117140000	23545786000	12860316000	19730596000	27096175000	10897231000	15267446000	8431126000	19920058000	11577986000	14146220000	9403198000	6741632500	10691396000	7092195300	12284290000	12248163000	15465361000	18206708000	8469083000	9527446000	9853700000	10805724000	14206070000	12498156000	16169215000	13958272000	28521990000	34769310000	22648211000	9725972000	13678798000	28292661000	21847771000	22068926000	11018762000	31860376000	18222275000	16486139000
Q12841	Follistatin-related protein 1	48319972	46541884	68780550	55986492	28071794	43553690	35796500	36213844	16196302	12272242	21555298	22595834	37828548	15417405	22994214	11829433	9202036	28043682	32908548	16759931	100031720	69303060	61792864	31068696	107755140	48377740	54062916	77590940	36508184	94973230	53998670	89542420	58818044	60369252	63377260	46764464	50324532	58651130	32779554	35958732	48579332	52470720	41272776	38696252	28326640	59610296	61592236	76418660
Q12907	Vesicular integral-membrane protein VIP36	14569790	11161662	13227190	10619826	16246283	13468346	0	13246453	14407594	0	12605681	10036453	11810129	0	11832522	12280112	13597519	0	14637345	13130913	0	9291264	10627963	12670438	0	11244618	11968269	9829621	7240522	0	0	0	8438803	0	0	14291414	0	0	0	13466416	18791522	16612961	16875152	14733019	16751390	0	0	7.7334e+06
Q13057	Bifunctional coenzyme A synthase	5882840	3.95769e+06	7090536	6852774	7636185	7.64763e+06	0	5840592	9768100	6.16718e+06	9183903	10638078	13307738	8781483	8789523	11601315	12052352	0	2.21442e+06	6555271	0	0	0	7011693	6768241	4380793	0	3.46284e+06	0	0	0	0	0	3226406	6047482	0	0	0	0	0	0	4198395	3159225	5.83184e+06	0	0	0	0
Q13113	PDZK1-interacting protein 1	33891310	18306262	20932186	20135366	19147020	28123892	22770320	26268890	24631154	23155296	19323584	21767484	31044746	26182558	31336208	22510674	18469586	19990752	29386452	25341590	18801212	26227454	17532862	15558297	23884846	21094202	23376820	28302014	19259888	16785792	20294382	20781188	24761078	21828940	23030474	18500618	24980984	21854380	29074250	26319782	19465366	20947548	21198388	27123308	24482694	10197085	11042995	14767221
Q13126	S-methyl-5'-thioadenosine phosphorylase	18145968	21803070	24334782	19650612	26287740	20376702	15188041	25885410	18862442	14320961	22319994	18671788	20668662	23568500	11015643	18361582	22621022	0	20072212	17161072	6.9263e+06	13022129	0	18247782	0	7.77102e+06	8.06276e+06	11682605	4701398	0	4.45077e+06	10073306	7.96592e+06	11251410	0	5.59004e+06	0	11322627	12810512	12155886	10222976	7.61629e+06	12925537	11585222	11692921	0	14474173	18051978
Q13155	Aminoacyl tRNA synthase complex-interacting multifunctional protein 2	3.38057e+06	4.04071e+06	4.5707e+06	4208415	5.74736e+06	4039485	2.83425e+06	3.86027e+06	5.12151e+06	3727300	4994698	4.90974e+06	4.70184e+06	3.67133e+06	3.25957e+06	4492434	4532196	0	2815167	4856460	0	3692463	2.335e+06	4.54695e+06	0	0	3.41124e+06	0	0	0	0	0	0	0	0	2.92246e+06	0	2886765	0	3977160	3.42084e+06	4.19672e+06	4.01212e+06	3.70029e+06	3.23911e+06	0	0	0
Q13162	Peroxiredoxin-4	16504812	14915986	18607838	17920464	20788244	17473184	13326245	18235386	17116548	11020887	13351611	16279644	20107788	17794040	15307557	19351866	18831856	11474814	20799632	20808560	0	28236758	11898386	19501860	0	24378384	20086960	12484264	18529254	14916362	15245349	19860442	21990982	22000616	21892268	20975512	24983428	25546002	29061114	32136772	30513452	28210750	29550944	24903570	29725172	0	12261691	15434695
Q13200	26S proteasome non-ATPase regulatory subunit 2	4.11854e+06	4710729	6478719	4506434	9182201	5.11871e+06	4.61044e+06	6.09302e+06	8488167	5358241	6.33449e+06	9252541	5.96583e+06	7.35445e+06	5.83982e+06	9106685	8.26145e+06	0	6.68244e+06	8429135	0	4.87218e+06	4.84287e+06	8734891	0	6.82597e+06	8800228	8604128	3.60151e+06	0	0	7.66946e+06	8962474	9223411	8530955	7.07719e+06	0	0	9164517	6.48562e+06	7.20611e+06	0	7.11588e+06	3.69991e+06	6.40299e+06	0	0	4.62778e+06
Q13217	DnaJ homolog subfamily C member 3	22332344	18063048	14807538	19086574	15224469	17538124	17737404	15335775	15888457	23471622	19981374	16005477	22122274	16481250	24000688	21274376	16702433	12899733	17735864	13868084	24041298	19586366	18490722	13375339	23564148	20284440	24861198	24000196	14066731	14739986	18663036	15596131	16436805	19881158	17972832	21698360	22739488	28496482	22221010	19887970	19540018	26740750	25962016	26276070	26389474	23762798	23212652	14299987
Q13228	Methanethiol oxidase	124588170	130212440	160085570	119486744	191367140	156444260	102209990	189267200	115958560	94563580	107369800	123530920	104429600	112616216	88748040	120510280	132479020	52222876	82193480	111218290	53385080	95773720	63505320	111623740	57931360	91492800	77863096	78166850	47155464	31790722	42521044	52252010	77008980	60201788	77454296	75114390	59987764	62518936	83562360	87150280	77004820	73079816	76289750	65667376	83208840	41481410	62996560	81444720
Q13277	Syntaxin-3	71959230	52263228	52437828	31634740	38488716	41597680	41097164	58586420	42058356	44620824	39545332	32507094	59219720	50631196	56211384	42504732	45612810	44681640	53796630	38115140	36253876	39532052	38886380	31177210	36061076	37676372	37408280	36598550	29673776	26847716	30189514	39687990	42019000	31009534	41299800	27475558	43488070	41595384	62725870	70880670	50857084	38402776	47613172	46174284	43538036	21422452	24739770	46843100
Q13404	Ubiquitin-conjugating enzyme E2 variant 1	22077770	19411984	17819854	13793053	23329512	18438912	14457533	23734824	22532880	20852958	20475194	19732626	24037772	24082518	23686606	24713748	26031880	9014378	17784688	19212404	13540585	18757264	16742994	20669194	15040530	19316462	17539240	19388956	0	0	9964816	14418649	17234552	12584791	16172692	16283774	15018310	19671100	17301366	20252250	22105920	20940512	21322366	16676053	18913928	14402239	16513738	21921890
Q13410	Butyrophilin subfamily 1 member A1	8420941000	4724539000	6089959400	4069200400	4937048600	5797669400	4241082600	6718575600	5066893000	5165238000	4929266700	4366897700	7530337300	5583832000	6060480000	5415581000	4407568000	4717287400	5719722500	5036820000	2712429600	4580440000	3800429600	3892655000	2895114800	4309114400	4350150700	4812931000	3667089400	3493147600	3172173300	4225867000	4390440000	3812326000	4587059000	3754274000	4887262700	4836073000	7387790300	7349112300	5549395500	4763797000	5839278600	6068610600	5483184000	2172379600	2533124400	5508911000
Q13438	Protein OS-9	14608122	0	14036626	25094816	16418472	17012610	20135954	14718663	22977572	25236432	29308992	16814426	29677078	21560064	30439348	18377494	15509790	17421668	28614462	17514228	29667108	24000078	18884818	9247872	29866210	20684936	26781340	19356728	17252852	24931816	28512082	29447876	31360338	32974474	26462612	31962864	0	12750438	8159884	10313734	0	9623262	8521664	0	0	18678268	34915130	37219268
Q13510	Acid ceramidase	35298456	42762812	30820022	31444348	16811194	28693492	27621098	23459804	10797889	20901958	12416664	12274094	33559916	30094858	22026428	14783571	9270078	33010146	33446952	20563454	38967828	56899664	38377624	12452406	35781452	27356748	24198896	25253630	30401216	25383130	35396708	25753676	41137020	42612760	44964972	59954464	0	23954110	18106518	18348320	10265400	18124312	18168172	21176062	22318834	38276804	39576720	22142840
Q13576	Ras GTPase-activating-like protein IQGAP2	37969404	36362916	27566120	32103294	25256034	26380086	25093808	36047616	35739456	73153710	41029760	42181340	54261690	0	52508210	42935228	40579424	0	35768500	23286626	20105716	38546750	41304556	20798012	0	23835708	48362564	35634708	0	0	0	0	0	0	19239558	0	0	0	0	50269188	0	0	0	0	34248776	67707680	94641320	91235710
Q13630	GDP-L-fucose synthase	35165436	42102132	50943600	34919452	51144170	39129196	26891606	47442776	47414756	35893496	48425260	53947452	43884336	48785000	34867170	52255468	52512650	21590520	38339040	55778830	31612224	46367296	30251612	56462036	34529820	40545100	35417500	38447830	16273103	13023551	15759634	20946282	26248876	21108994	26368506	24211120	21971492	22601128	34407140	40533930	35601828	36787628	29972902	31668708	31263320	25635768	36497320	52648604
Q14118	Dystroglycan 1	41855064	45647452	38914336	55560460	34523710	51276490	45019364	42899224	39107092	67785840	51040764	29030578	68099760	59060340	80366340	56838416	39091492	53614100	55682080	34929224	74277340	65541652	61955492	31768724	74946370	68757260	63586412	64085316	41225680	42399572	57048776	51992064	47838132	55306760	47267644	54472772	57391890	62800936	51367796	52769570	60818470	71828616	62134440	61128628	57717410	81099480	84562280	58139172
Q14195	Dihydropyrimidinase-related protein 3	42292140	46431816	63381470	46816870	75995080	59601060	39565590	68780510	21001670	14724566	14911748	15783706	15700876	19726404	11021547	18015270	19808626	17500442	36261508	48275628	79203260	137720620	88721830	175955020	96789320	140192600	113529096	97565770	28207566	20747550	23768686	34607316	48535260	35576920	45513532	40672010	69055110	69353010	92141230	100105416	92392390	84637990	90496990	69654680	96212970	17792858	24427020	35978224
Q14204	Cytoplasmic dynein 1 heavy chain 1	21530654	19759478	23347528	17804984	25512372	18665652	0	21860474	30071882	20599020	24561202	30447390	26234706	23777830	19512542	26564888	28502360	8.15729e+06	16693497	24750928	12254073	20835860	17116126	29785004	17403254	20963766	19943882	25715366	0	15379701	15578075	19030176	23499220	18223940	19060554	18603336	22936418	24499414	22352720	25458658	23836344	13110577	29464604	17761606	17793812	0	18687994	21794282
Q14240	Eukaryotic initiation factor 4A-II	5897817	9126539	13568419	4424006	12440467	16390743	0	12056690	11393596	0	7.22762e+06	11019774	0	0	6970707	11218127	10159836	0	9883855	13731818	7039312	14584017	9860711	16335114	8911747	11970583	9503092	8436017	4.37362e+06	3.05221e+06	0	5035473	11716628	6.67711e+06	11015481	9639400	0	0	0	11935419	8513285	0	0	0	5.3595e+06	0	0	0
Q14247	Src substrate cortactin	11348043	11783150	14653394	0	16388257	11386412	0	15677074	22014542	15922927	20074714	21671200	19154098	12936732	12541600	19494540	21973374	0	0	16250016	0	9983024	0	15537447	0	0	0	0	0	0	0	7311388	9896266	10380343	8013740	11108058	0	0	5.80108e+06	15621667	0	0	0	0	0	0	7314277	0
Q14344	Guanine nucleotide-binding protein subunit alpha-13	25833092	17109138	14913351	17173130	11916603	16841814	13030580	19575384	15150075	15877650	12720396	11992358	21165184	13750556	20637444	12616619	12000619	14702082	18662974	15883779	0	11580206	8.21658e+06	8082545	0	11059084	12230136	10367361	13168665	12464352	10923486	13871471	18073390	13500940	16918602	14328575	16957966	14796766	19043370	20516060	12808046	11248596	15643567	16846040	15190543	0	7.89653e+06	9794373
Q14376	UDP-glucose 4-epimerase	46530916	49573550	62067304	41385096	65076640	53385110	34973876	60850124	82639420	62277910	80432460	91448580	70390080	68679336	42364580	76898090	84887976	29234052	48651956	64701204	35149004	57952916	42603590	70111760	36514240	57315370	44439100	43582056	19946394	16381711	18292226	24907084	36019904	25106334	35602230	33926148	27067242	26923246	36487880	31290954	22851062	28862128	34204340	27315220	32847788	26489142	38678790	50703876
Q14512	Fibroblast growth factor-binding protein 1	119928430	116917010	185383820	207519870	138188940	268009390	135799230	146815800	87949970	145669380	195210160	66222476	376855070	163059310	150655800	78911780	62388516	145444340	143734540	85645970	197225120	109164940	144818660	55229724	181983820	160812980	123225200	144651780	80267496	70533380	64330520	76885130	62763330	96200540	68852184	77591224	141511760	140921180	112207200	149703150	203188770	224897220	162140500	191066600	136159900	119577680	152122900	108820600
Q14624	Inter-alpha-trypsin inhibitor heavy chain H4	45551930	51839824	34317916	49209984	28870012	37929870	41041140	32865308	25242960	42672030	37807210	25325674	34186196	31796700	45229260	34910812	23117144	37475052	47007100	24725692	49374504	34169984	50328748	16651490	42654468	33109798	43238884	46780820	56066904	58099276	59812532	59658510	57528670	55173870	46389316	57374184	43603176	49235864	37176684	35829372	41959532	48438680	46031136	45127696	35579188	56144080	57932364	43253116
Q14697	Neutral alpha-glucosidase AB	61620350	49369420	60847364	71013120	55477572	66691524	58561410	66650600	57912384	60250840	56343492	55429180	63865916	58634736	62383640	64748296	53181172	40175510	65149948	63045788	73465010	60461052	72035310	49166680	78500130	85950480	70383270	65452556	45628090	42198800	50570250	48873308	52446892	49799156	53964784	57276904	69568250	69040040	76621690	73690790	73835230	76292980	80196504	69292800	66409716	67892100	95441330	92313470
Q14764	Major vault protein	8616205	11530905	13307966	11223013	13589225	11814357	5.45342e+06	13048939	18596250	13674948	15943856	17868402	13960004	15635469	10282605	14819253	20772912	0	11980789	14598891	0	16121131	10755615	17776070	0	11313586	11784363	8233838	12032121	9381039	6.33579e+06	0	15102319	10973361	12501253	9945716	0	0	10941880	9988067	10373793	5636054	8165085	6.7345e+06	10037731	7050961	6902326	10197625
Q14847	LIM and SH3 domain protein 1	19380326	22495526	27706172	22671344	30213768	23825788	15932018	28031286	39595296	34914948	44038630	48580130	47139812	43481980	27014800	45552092	48526890	13880656	22923278	36043580	16600953	22270504	22184004	30177932	18013788	22943442	20790114	18826264	12318899	0	7392714	12448971	19075252	16094404	16403098	12890796	12734918	15178666	19433152	20326968	17455398	17670432	19285012	15807023	19022828	16596447	21728636	29895858
Q14914	Prostaglandin reductase 1	18182268	14561616	15731380	10901297	18061182	16472946	11981396	17833462	14493436	10829761	13827472	14359437	11474890	14195038	12249901	13799617	14296847	5.23172e+06	10628195	16346729	35039644	17946820	12292094	17427954	9666204	15351121	12935392	11112391	0	0	0	0	10373990	0	13798826	11319389	0	0	10421741	14629697	8660329	0	5.97256e+06	0	9631286	0	10904743	0
Q14956	Transmembrane glycoprotein NMB	31025624	41033612	29164832	23341026	15585300	28065980	25405122	24060858	18710052	25592068	22182260	14933706	21760020	18615812	19086330	22327678	13184126	0	5030249	955200	60399190	74408950	50136124	36455456	53528760	54851940	45721456	65551828	35394852	24281216	28855732	26318882	61150660	42207110	59667012	47655864	20702420	16995106	16052334	16900996	19635190	20886508	16917732	16865122	14528863	40918444	52562504	37446444
Q15046	Lysine--tRNA ligase	11895199	10236571	11518131	6909805	11750900	6.32424e+06	0	7.05851e+06	14941035	9981292	10390092	13721954	7879271	8.33808e+06	3827997	12149116	12727249	0	8523190	14398893	0	11539909	0	16534305	0	11147290	11975482	4525362	0	0	0	0	4.48023e+06	0	0	0	0	5965393	10592424	0	0	0	8658024	0	0	0	0	0
Q15084	Protein disulfide-isomerase A6	30738416	38426140	44498560	34970510	50025724	38809104	22935774	45646716	51336148	34150384	40425260	44896680	38577084	30699404	18706960	40404344	43396970	13366678	29375776	41485176	21214816	34835892	28571958	50865960	26644324	40016756	44838770	31408998	13667679	7.59696e+06	14464508	14259483	23596984	14995520	22493610	19147950	30505054	27783396	48788290	60079180	52308308	40174680	44817840	38495812	47430444	12975382	14706604	18277020
Q15125	3-beta-hydroxysteroid-Delta(8),Delta(7)-isomerase	48563308	44076876	54739068	45269492	60438044	46819784	29146918	51949060	88233300	53198212	66051268	83737600	69128600	64831492	37560604	66650304	68969656	22864236	56076828	69234370	33296658	47022544	38205110	72414770	41548436	60340600	52374260	48717876	0	16234399	20803182	30424100	40574564	30769816	35194830	34506490	36835184	41380960	51117612	50648710	42131344	38809860	52581240	43830080	48510330	10076451	14670512	32507326
Q15181	Inorganic pyrophosphatase	58021824	57118216	73583850	54830844	77111460	59811476	42466570	68425110	81287336	69506000	84104940	84506240	82819760	81315160	58493460	82473780	87806104	33701064	57354120	69064500	30179632	49676492	39824470	66660200	41987336	55426324	51935188	44024496	36139044	25231678	32073724	40821628	52313972	40765884	44324116	43017604	36949804	43572180	51314428	53489296	49789336	43771904	47280930	39153296	50326816	34512550	49212290	67668740
Q15185	Prostaglandin E synthase 3	20381108	16411593	20256452	13188870	27771806	21715160	11057033	15976934	25538872	17402664	23695744	24035188	0	17313876	0	16373631	24424088	0	10142616	12490585	0	11370009	9581341	14994453	0	14758973	11428563	7.42741e+06	0	0	0	0	13008891	0	0	0	8513333	0	9188954	17123462	0	6.314e+06	0	0	11153175	0	0	14581133
Q15286	Ras-related protein Rab-35	27511580	13804873	15249551	12528862	13658994	17115574	13182310	16957168	17234074	15539202	13427967	12212548	28176406	0	18029352	11134737	13000400	0	12523945	11309399	0	0	10593618	10562702	0	9346009	10303631	11114626	10478602	9530331	4961943	11283055	15872140	10733982	10161214	15865804	11551941	0	14996080	15190712	11053432	8456111	0	13367598	11407840	0	0	0
Q15293	Reticulocalbin-1	16756686	20181426	21285960	15483484	17487750	15875590	14935071	19085192	9771027	0	9925600	11119837	0	8592840	0	9224224	9505760	11199465	20427022	22629930	13611222	25638640	17854864	24466826	0	22115236	21385156	20398100	0	0	13420121	12315055	14797628	15126164	17934630	0	22615908	19829004	23079302	16690035	15096626	23055644	19165484	21338812	21070902	0	13646032	0
Q15363	Transmembrane emp24 domain-containing protein 2	13240138	10576483	16873748	0	16285254	0	0	0	12650136	0	11207487	15382829	11827361	12937435	9186426	15807169	11990504	0	15394975	19989590	0	0	15992219	18161156	0	0	21357688	0	5.7675e+06	9865529	8831451	7457449	13462692	8534454	12678843	10882502	0	9275430	17674024	21032506	0	13724858	11052234	13301340	0	0	0	0
Q15365	Poly(rC)-binding protein 1	25842650	35970180	43815300	25815358	44958000	31188192	20109552	37622052	47421628	32514234	45099510	50313230	40536724	40034090	27642660	39182164	37103470	20068714	32506944	46380996	18932948	28406756	31197604	41744144	22292552	32622896	28707528	36342428	16928596	13434465	20051860	0	31840342	19428536	29963520	20606920	25040410	0	32841148	28999192	0	0	256475950	0	0	0	19167246	29486650
Q15366	Poly(rC)-binding protein 2	11765427	24893570	32935330	0	20443290	18047486	0	29515584	24292436	10184966	220492700	25546160	11627125	18664964	12762178	19245150	22289908	0	17991582	33000114	14248087	13847642	10848274	22438372	0	16058903	15881216	11765150	6314854	0	4022749400	6961508	4792902	0	9390527	0	0	0	0	264128290	25073276	0	14143516	14573488	0	0	0	0
Q15382	GTP-binding protein Rheb	25788736	18154154	17168414	14589121	15479131	16431546	16888778	27363356	16822168	0	11930761	11166569	23553716	21559732	18518070	13774017	13058471	12842777	18654036	15588888	16113944	19075188	19093782	15431644	0	17046418	19752322	22486236	20031548	7529843	0	18271976	21807422	17428212	22079452	16625424	20425384	18175196	22175936	21118492	17387890	19303876	20791680	22447650	0	0	0	15283422
Q15435	Protein phosphatase 1 regulatory subunit 7	8302980	4.96566e+06	11617211	7.7964e+06	14229075	8971083	4.71797e+06	10318893	13960352	7053122	11139518	13945744	12677351	15579688	8303156	14981185	18215542	0	12088632	13534084	0	8674148	7.17523e+06	13981190	0	8.3591e+06	6.96468e+06	9761028	0	0	0	0	0	0	7647827	6558733	0	0	6.07638e+06	9761181	7683786	0	3.81846e+06	5.39241e+06	8854466	0	0	12882341
Q15599	Na(+)/H(+) exchange regulatory cofactor NHE-RF2	13681563	6709700	6895397	6831931	5385966	16290386	35147856	27662740	10983878	18539240	14902413	13344649	22278126	15842749	16545043	14380066	15680135	4.15707e+06	3.64067e+06	6.31131e+06	0	5728134	0	3016734	0	3396984	6179506	8690973	0	0	0	9189110	0	0	0	0	7.16176e+06	0	4005811	0	0	6532000	3.1587e+06	4085875	0	15120250	24310276	26594936
Q15629	Translocating chain-associated membrane protein 1	11218269	7053465	8.0286e+06	6448445	10561012	9589352	0	9414660	11487107	9907739	8808154	12404286	8.34624e+06	0	0	8.15869e+06	8444786	0	0	14836646	0	6.15055e+06	5482199	10213634	7445633	8.17195e+06	8810675	10334446	0	0	0	0	6654815	0	0	3.80128e+06	0	7.98225e+06	12400377	9283238	6.28371e+06	4246788	8688828	7.90354e+06	0	0	0	0
Q15631	Translin	18468546	18609172	21655120	17448674	26555504	22099392	0	20858950	27519976	17958726	26109270	30171870	16961784	20753698	15580418	22168536	20050530	0	14535423	21883320	13514481	16571680	15607042	26421572	0	17279586	14777567	15587042	11437743	0	0	15381903	18787890	15765437	18359866	15902683	0	18923838	19871210	11623142	21386108	21256988	17968694	17496252	20744646	11074751	17231392	19522310
Q15738	Sterol-4-alpha-carboxylate 3-dehydrogenase, decarboxylating	46410612	26987904	30482492	25490506	27250212	31827894	26004700	34610224	39216756	32709922	26537078	29576368	43688530	33572936	36168884	24689340	21265224	16533558	27460486	22294812	12575956	20044952	25167084	22980628	16330026	24838938	28036128	19141940	16985626	16980186	17029812	30396232	29256702	18010224	22048348	20450180	22523204	21691866	30318776	33132776	33412094	20758106	28464430	30051578	29181166	6443782	8.07299e+06	24986060
Q15758	Neutral amino acid transporter B(0)	11092733	0	5.53564e+06	7.02055e+06	5.50417e+06	7397161	5.84633e+06	7.60187e+06	4925037	4.89664e+06	3.50421e+06	3.64986e+06	7.91476e+06	4294234	5.62918e+06	3570454	3159449	3086385	6.67355e+06	5620599	0	1.68367e+06	3.93775e+06	3.07062e+06	3.27349e+06	3008687	5.36132e+06	5563438	0	0	0	2.35457e+06	0	1.07398e+06	5593098	3.46009e+06	5.55735e+06	6262850	1.72923e+06	3.33099e+06	2.75926e+06	4.80503e+06	0	4635542	3546922	6124935	6.53403e+06	8933722
Q15800	Methylsterol monooxygenase 1	17420150	12638605	25237218	13261559	21371384	14695502	8994654	21325452	37532440	19208206	29934348	39930024	33973820	27446052	0	34469784	31363620	0	21435872	36357370	0	15893118	0	31106804	0	14269503	16244639	17445364	0	4460040	0	17366416	17703680	11373901	17003796	12002809	18559696	16030964	27088656	18768936	0	7.23726e+06	13970721	8448012	0	0	0	0
Q15833	Syntaxin-binding protein 2	103433016	67051640	78352930	58181668	58528310	71341110	65127612	93923910	65675090	64754676	63428572	55640084	108332136	94194230	97125340	73398210	72330240	54633900	74798680	63152940	47967564	60164784	51026910	53458216	43265480	50860784	56674876	56647612	46222932	42410812	45062880	57828324	67726880	52550350	64842520	50019604	57132616	59158692	87143970	100914710	75721320	51793244	67088652	69579610	60211340	28847826	33244422	55534824
Q15904	V-type proton ATPase subunit S1	23473134	33161164	33682724	32033148	17843310	28133320	26831034	23678952	16144368	32635276	25257844	14664656	35117788	28865006	27226082	19410596	17568566	36644224	36356812	20775128	46063668	40232104	36256136	17903350	41257390	32976894	28779702	27903412	28816252	27081792	35510796	29091502	25774152	32371402	27016646	22263620	29628848	28885236	30940108	32844258	37500930	36327300	33868944	32436188	34091190	48625830	57701860	34761524
Q15907	Ras-related protein Rab-11B	111861600	79205310	78128216	69591800	68666850	79343464	66369510	99730360	91103260	92002664	75989000	82919750	107121570	106674824	103510250	100128520	86455820	54096620	73092030	71934720	44114228	70413570	61551732	60660564	41348412	62913050	60942076	67066696	46832772	35429640	40664700	50709052	62484064	58801804	67105630	59719490	56648620	57058464	86602184	87222160	62846280	52926600	57536660	65205130	60260150	32347966	41573460	61774044
Q16348	Solute carrier family 15 member 2	19407608	14577087	11659029	12986788	10344213	13554924	13320072	16778420	11159361	12749389	9366390	8419767	14200813	12795197	18130786	12095811	9182383	13513869	20133108	14235964	5.83923e+06	9739412	0	7928597	0	0	11033979	0	14673491	14623018	16058961	18691462	19988372	14646379	15909777	14019618	13167434	13191683	16303147	14080853	12092286	0	13051315	14246410	13842803	23131926	8959723	16112919
Q16555	Dihydropyrimidinase-related protein 2	56650600	60554196	78925350	50260424	104174430	72367620	45585364	76819640	69077090	49089530	70428860	72867460	56245668	66893870	41543950	63320704	74358264	26041304	54295228	72792940	44290430	70259816	44666532	105804930	54931990	73254250	56498584	48904800	32940198	26352780	34068784	48421972	63413780	44699300	58178016	48651510	50116076	55238212	59796348	69463090	67853150	65785004	65553820	50548210	67563480	39576420	57718224	78089550
Q16651	Prostasin	79319920	79440890	71196210	78091290	55399000	82643384	70506190	74774210	70902980	102420984	89384520	58466660	106080570	85131144	104290856	87679250	60029950	98844500	97344680	63267110	86635830	97558056	83074420	54093524	87958200	88655976	93961784	99329896	87499080	67399030	74141630	74057290	81671880	77173360	89804680	95264520	101863930	100167910	89895256	80556590	82014280	100821896	98052370	96939760	95888920	110104250	87209310	77129080
Q16706	Alpha-mannosidase 2	10541524	7.12835e+06	0	10505249	4533887	8659066	4.39388e+06	9527644	6.73547e+06	10880132	8033759	4.12166e+06	9370443	9826817	15460022	8903913	4.8179e+06	9430148	10361336	6.49505e+06	12673792	7.00141e+06	14577229	3263907	13111524	8.36075e+06	7884103	11442373	14569216	9703203	16871922	16799744	15968663	16797670	17994210	20196748	12824070	16595970	9563959	5.27172e+06	0	16917984	13372743	14863825	12212196	16513130	14696615	0
Q16851	UTP--glucose-1-phosphate uridylyltransferase	185233520	244024450	355951900	251215280	446550850	256175600	132145390	253771570	288896420	195303520	288260260	338998980	264667940	285171550	149090740	256218540	294029980	165531940	291707420	506131070	150008080	247768370	172355970	486662200	183925180	253849710	239103790	281006720	133450504	106333410	128067920	213616880	246148420	170947840	204306100	154163220	204292620	223861620	278478140	283068900	266763500	280942980	275691940	225886420	261838380	128235340	193965470	289047500
Q16881	Thioredoxin reductase 1, cytoplasmic	11444071	8492364	11941604	8701436	12877677	10349782	0	12402778	12919666	10515113	14951620	15644421	13263749	11597955	9540851	14601684	13293025	0	10570404	9013208	0	12722295	4955873	13318327	0	8676404	10050700	11336556	0	6416537	7.52439e+06	4329234	11806726	10692684	10710647	9136445	10005827	8721339	13079841	9617577	0	10857575	0	10487403	9071812	0	0	8590450
Q2I0M4	Leucine-rich repeat-containing protein 26	11270074	11171332	0	15980412	10664437	0	13624870	0	6.56615e+06	9588014	7327673	6724952	14544665	14705702	16763323	13152028	12649597	19132694	30050300	23633802	0	0	0	0	11510763	0	0	8416017	0	0	0	0	15716481	15682319	14578668	0	17218950	13895914	15465190	24884762	16639547	11063762	15347361	16571775	0	9701466	13676279	15479451
Q4VNC1	Probable cation-transporting ATPase 13A4	28664380	12161022	12629419	13082718	9326632	17220800	16417852	16798760	13955802	14716339	12423217	8441268	17987998	14294568	18088112	10036177	8771657	15338394	23929160	20397932	8181517	13890295	7009738	10530833	0	12126407	14223804	11326159	7.82357e+06	6517486	10280402	12058855	13889280	11972653	16963432	13538882	29028812	25786300	40194412	41167304	31058730	21403348	29751750	31955150	29113936	11410518	10824482	18711760
Q53EL6	Programmed cell death protein 4	18588800	11910524	11399110	11304772	25993702	14159211	0	15700106	10100981	0	6.27933e+06	9873151	0	8596737	10010416	19253634	15014847	5220092	11145897	10689144	0	11824427	0	17870736	0	13155046	0	15256666	0	0	0	0	14453946	15936115	14020195	16522955	0	0	0	24049970	0	0	0	0	0	0	0	11388832
Q53GQ0	Very-long-chain 3-oxoacyl-CoA reductase	29080494	21413700	26592486	22606914	36707100	26491942	13378450	23476448	31058344	23509702	27108508	30150800	28498176	24319800	19796024	27395734	24973280	7.95471e+06	20895668	28976102	14500173	16515314	17379212	30860854	21818506	27956232	26171012	24525894	0	0	8051289	15120490	17477008	12826046	17498340	17232318	20406714	11916153	23358920	23395682	13796293	21157774	21348244	16841360	23994410	0	0	0
Q53TN4	Plasma membrane ascorbate-dependent reductase CYBRD1	95616670	58249524	66055508	56529540	61277012	71666504	59656496	73561090	29655310	35073916	28039960	26841354	53102988	45274068	48078900	41095450	31131256	58812850	86383830	79048580	33589110	71591304	40236576	34063180	38001984	46335410	47257850	55970812	30799962	23062638	32455000	30349764	47669584	40504316	41095620	38076596	55691692	48496120	93698040	92824664	58787964	52378172	57455844	75617290	57771716	26254138	32370310	43035056
Q5D862	Filaggrin-2	87198870	16694969	23796334	16961370	5.24989e+06	37692740	29634266	14671018	4573380	12432490	11712102	7431577	5723742	0	6580135	12940720	4212035	13663709	11984662	12043446	36180404	18404788	15283370	1.42174e+06	24949016	11171888	6732195	12610436	3.88502e+06	14191850	6.91122e+06	7989169	24297642	9631462	14422447	18283572	6.78352e+06	5.82331e+06	12330898	3.08739e+06	12938738	7.2864e+06	3.5145e+06	9342826	23143820	66712110	21395580	25467566
Q5T750	Protein KPLCE	59695868	11855509	10283400	0	0	30372940	34651736	14652517	9087400	12198179	12209661	6578719	0	0	0	13007271	0	0	18800146	10374071	82514350	72360230	40663212	0	32529010	9458094	14241115	30206158	0	32516142	16868348	20977016	84359550	21139112	18596010	33960544	0	15193344	13266681	8.25068e+06	17977412	0	0	0	25340770	19648258	35612020	32227390
Q5VW32	BRO1 domain-containing protein BROX	9936310	15206653	4712017	5227309	0	10279717	7740647	11194186	9101743	16449732	12564581	9774250	11247885	0	14226089	9429436	14487719	0	15627983	7.17303e+06	0	10837826	12012139	8.35804e+06	0	11820164	13104777	0	12463938	8666494	0	9828034	14642519	13388411	8562087	13172449	10926779	7.46691e+06	13318634	12838947	0	9654236	13189426	7749543	7.06448e+06	14807318	20410662	10681516
Q687X5	Metalloreductase STEAP4	61067388	51497052	58761156	31231190	38279380	45293856	38733348	53977404	21750814	25599580	15753014	12668847	28625388	22349222	29456706	19056002	15925661	43543508	45888296	26279054	24159860	42172172	18959986	20288314	20685650	20269362	26880988	22392862	28727228	19293460	26853258	30067438	33865920	36810216	34061730	38418236	34971548	33996044	59440484	56924108	42292412	31092428	42158116	37337210	44080990	10352324	14516173	26437370
Q68D85	Natural cytotoxicity triggering receptor 3 ligand 1	37059724	31703928	26902356	30124178	23562592	33654556	28434706	22596550	26007398	52964920	39068896	16348656	36318156	30491452	57073536	36119804	19929650	30281360	37232404	16311409	48360220	20717624	39883130	23823960	45859120	33113864	40566276	37415150	24272006	23635988	33896850	30709366	30620928	36578508	25595328	26600872	28805688	30910006	29476606	31525640	27558610	32067178	29045800	33784400	27856044	56065230	53714372	46821950
Q6DD88	Atlastin-3	8049630	4611520	5.05227e+06	4013739	6427458	5551850	3463266	6716380	6.17869e+06	3.56136e+06	5.88329e+06	6.68606e+06	7.11509e+06	5419382	4276943	6.50742e+06	5.08681e+06	0	4964512	6.16189e+06	0	0	3.55312e+06	4.42949e+06	0	3.86488e+06	4679865	4717285	0	0	0	0	0	0	0	0	0	3.11516e+06	0	4796985	4.50997e+06	7.00555e+06	5.64218e+06	4.04059e+06	4429033	0	0	3.04732e+06
Q6IBS0	Twinfilin-2	16225039	13715670	17374568	11321911	20169182	14478688	14692327	15974155	25827694	19958356	19480818	25718494	28997394	27343596	17661652	22187108	24819238	0	16444665	20664704	8027688	12305327	13509773	18681132	0	15011536	12618332	10884825	9184637	5337794	10267870	13792359	16868998	14068382	18033862	14767591	0	20323150	15294161	14343535	15749764	15738960	13580941	15394169	14555006	0	0	0
Q6PCB0	von Willebrand factor A domain-containing protein 1	27434462	35394424	35858750	46041190	24943344	46937200	37938840	24993556	23967538	34249308	35227390	21842752	40052310	37649144	51547830	28592540	28091426	33636756	45404144	25035676	66647280	53941076	44496660	21327738	64028544	37390010	52936256	49109444	31013150	39865944	45890384	46183264	49099690	53727428	43294240	62494576	34630370	41507564	30471170	32071960	37033800	40780864	31297386	34249460	37361150	39841996	70537410	52951532
Q6UWP8	Suprabasin	15007688	3.84349e+06	9539012	4.65366e+06	1727549	6316498	6864631	2.6729e+06	1.03457e+06	2.51745e+06	1358502	1.74221e+06	1.59936e+06	0	742930	1.81654e+06	1.32568e+06	2.13153e+06	4363217	1.84575e+06	4568041	1.89352e+06	1.69378e+06	0	2.64348e+06	0	863123	1.27527e+06	896265	2.90032e+06	0	2.20877e+06	3.18714e+06	1.21803e+06	3279271	2.60055e+06	0	0	4.12352e+06	0	1.68873e+06	0	1.97158e+06	0	4.55652e+06	5.79088e+06	3.86299e+06	2.70188e+06
Q6UWW8	Carboxylesterase 3	42570212	22715756	30535750	57512216	23792298	38050140	43330320	42897490	34684924	45802640	34514896	33636270	52245620	42359740	29438580	31233218	21351112	27092086	32865720	35124096	44303440	14335631	33689110	21828290	34893732	39641316	31818080	39043796	30381700	25030742	33330872	35174264	26258190	33897090	22515408	26104736	0	31131888	0	22846094	16283924	22616314	28925994	0	26194776	51340220	43078120	39067584
Q6UX71	Plexin domain-containing protein 2	0	0	0	1.31283e+06	553422	986162	0	1007658	672906	0	0	0	1209133	0	0	0	651704	0	2.02434e+06	0	0	2.54068e+06	2124829	737726	2.97084e+06	2.0107e+06	2360088	2.33682e+06	1787455	1.55254e+06	2.06361e+06	1399375	1.84515e+06	2387677	0	2.07515e+06	1.41308e+06	1.52586e+06	1.44231e+06	1.56816e+06	1.87014e+06	1818907	1.87374e+06	1.36376e+06	1.16123e+06	3007163	2.26364e+06	1.50486e+06
Q6UX73	UPF0764 protein C16orf89	0	0	0	0	2.24896e+06	0	0	0	8676140	20011602	13347393	7.03045e+06	12786597	17376928	21171594	16030846	10645005	8721163	10440171	3.89195e+06	20615458	10029265	13144466	4.03956e+06	17186568	11442699	11884427	12050792	12656669	14556594	16958550	18054086	17001064	16890812	13655514	16859180	0	0	0	2.27195e+06	0	0	2.73304e+06	0	0	13849483	19397452	11745211
Q6UXA7	Uncharacterized protein C6orf15	214985700	136256740	184242580	297563400	164430460	216798700	168752210	176819520	46003356	80860050	50866620	31287628	106025520	74217050	75711170	46291584	41207216	182776210	222279140	225793020	54041470	30543180	47499092	27847514	53508984	43568470	37509260	47708720	0	0	11958491	10902219	0	10773789	0	0	407743400	397994880	359596770	267781810	323549900	487734980	422462180	347061200	303786620	37131324	32086828	22013308
Q6UXB2	C-X-C motif chemokine 17	13431489	48743820	28456680	17644044	15272011	19772214	14245702	16118016	7.66553e+06	45088532	25988036	7661406	8060781	8522992	22523324	16315726	8210806	91232504	40596590	13409556	24118880	64768640	17337408	13385098	27328410	26892410	13954945	16533820	63557940	22875354	29196616	0	23982566	29757866	21953626	40499430	0	0	9854375	12714130	11830435	10296538	11386414	11554366	17271386	92078856	56018260	16364231
Q6UXI9	Nephronectin	31721934	34232230	34174350	34867376	26426350	41262640	33151258	24227788	18716004	35193388	36088772	15931418	33033782	33523570	43071588	31089494	21547384	41725736	46573656	21581344	58857380	29417792	46236216	26918900	57161800	34190692	43400980	45167096	35636476	40076164	46275516	47781444	42198680	47204292	36692650	48857816	36029440	35022096	28675136	31386800	37274890	38004520	34618140	29999788	32593648	57069890	50668190	50747640
Q6WN34	Chordin-like protein 2	419470050	292763520	575090800	554878140	300014200	366332400	324602780	316179300	372232100	409712060	478934140	460939300	676496640	445144000	501069860	272248800	261396530	283631040	451161540	424088260	455109500	186910480	462964740	216018190	490009250	295462600	512761300	601429760	289552160	536111330	465980000	753390900	562996030	374149660	323299680	262465840	703593900	720741500	478078500	292234780	327499500	615308200	496973660	497075520	399827970	519329180	819245700	1025708800
Q6X4U4	Sclerostin domain-containing protein 1	312892930	287144860	448821400	442965730	393243550	590398400	331580400	371417860	170088200	270256100	351520500	195156830	429660860	401261000	413888770	278095260	153125550	328425950	345679300	246301900	474822100	239324500	329028060	186480260	441102620	344577120	334566500	425181300	189041100	254833440	279939070	289275800	257189660	314567780	221090160	236617330	274969000	304188740	241287660	213802400	222300880	315042800	222442960	246240130	223754300	390105380	430811100	306154900
Q6ZUX7	LHFPL tetraspan subfamily member 2 protein	25135776	15800371	17761818	12603759	12450777	16259217	17227468	19854316	15779876	21100686	18743654	13985110	23501002	18310488	26622704	19618588	18032332	13995439	18562528	12501874	15141759	11936873	11818393	6944947	12767599	10451172	13275748	10592121	0	0	13950040	14554299	17427954	11509075	0	15978942	18134700	16813376	19282006	17012978	0	16657345	20381756	18814592	13272874	13628363	0	14131385
Q6ZVX7	F-box only protein 50	16528523	8.07436e+06	10937852	8.07774e+06	10510408	18081066	9627889	11759248	26312362	19228502	26124080	27782612	27860394	28413122	21530220	34960652	29633642	2.82998e+06	8446603	10384147	12284612	11937697	0	7578969	10680446	8662202	5749454	11639398	0	5.00026e+06	3.11161e+06	4.9217e+06	10328123	5.77876e+06	8.24405e+06	10845404	3.95122e+06	2.71627e+06	6.63309e+06	6.01446e+06	0	0	3945395	0	7.52119e+06	10847489	5202032	8.23818e+06
Q7KZF4	Staphylococcal nuclease domain-containing protein 1	27015982	21491040	31300598	24820554	39707144	26112746	21310962	29682530	36063536	23025064	30337204	37535250	28189212	29077416	23790862	32987150	35088828	9038137	24736712	41130148	21047286	21515612	18193560	42700268	25972270	28056982	28284278	30589074	19352936	10279782	14887581	22527440	23900906	21774892	25168730	21403992	24195442	24813036	35862164	31517012	26491550	28316258	27044190	25469530	26662808	0	8570234	17822144
Q7L576	Cytoplasmic FMR1-interacting protein 1	57466108	31195634	125984430	104281896	268952800	73715420	42729450	140190430	222478830	0	109434350	176318620	165256160	103974000	185598980	277079780	494127400	0	128977940	219783900	137302420	163315520	167854930	353474850	173615490	234319580	165063300	233568850	86011350	52479908	75177230	133443300	122479560	85174824	52250200	61271508	144186130	77919130	104380984	322402700	224918450	137001710	165079230	126208320	244228460	0	104173544	268841540
Q7LBR1	Charged multivesicular body protein 1b	10068414	14965802	8582639	0	0	20440226	0	0	8851758	19398986	11960551	8912876	12405791	0	0	12605003	9347803	12782012	0	0	18364202	13606463	13868943	7008128	13944209	11881510	8985768	18582564	18603780	11022071	0	11311917	9932952	0	11656217	11062507	17265696	0	14461161	0	0	0	0	12037986	9798582	27422522	24697066	19878328
Q7Z404	Voltage-gated chloride channel TMC4	18454754	11787018	10083379	11224912	10149720	11787781	11483893	12989373	9676389	14503749	12004102	10645069	15614169	9434682	15770906	11919241	10859469	0	10250723	9593589	9255557	11918322	9243846	7447339	9192310	10936911	13335844	6.13254e+06	12748710	0	14162082	12904001	16608653	14137864	14713809	12266598	0	11247706	15109135	10744170	13526631	6.03447e+06	9107645	8904898	8.11653e+06	0	12635082	12963987
Q7Z4W1	L-xylulose reductase	55265120	59462784	73745040	47086864	79787624	58390376	41506190	71295350	89920210	66012724	89479760	105038250	81241970	89998380	61549196	102929870	113216750	46477796	75334250	111753560	28877536	47167204	37084156	74453064	38215176	43967250	34714536	44099320	21337788	17701860	23003318	30785252	46025736	30853634	43446176	38893980	41287600	40145256	62551210	64343996	58786364	53384184	51851636	32920110	50849280	36332976	50158172	78741680
Q86SQ4	Adhesion G-protein coupled receptor G6	39495036	41138876	32429430	43222044	27649596	46617576	41175736	40218576	29529242	52372576	47910868	23385818	46323508	43780628	62146884	49314756	29277060	32279478	40915800	20582102	53850350	43074444	54319108	21141342	53571332	45632548	46708416	41355004	30500216	27362796	26986648	29395920	18089256	25552830	25662654	48087988	27904772	40649308	22574046	31483992	34292120	36341744	33925268	32611794	37930710	62308476	65849092	55915724
Q86V21	Acetoacetyl-CoA synthetase	8208245	0	9650257	8.34697e+06	12735052	11461168	0	11536502	20634858	16312202	17456158	19465016	28075654	21904452	0	20759370	21045002	0	11606661	17350928	0	7.83839e+06	6665043	18047940	11391233	10446223	11449954	13894994	7682801	0	28470652	0	10112577	6612831	24402340	8405792	5902489	6.32737e+06	11013889	13578359	12440392	10176628	11762429	0	0	2.57745e+06	6.23246e+06	12184146
Q86VP6	Cullin-associated NEDD8-dissociated protein 1	5.74557e+06	10046368	9792206	6.64098e+06	9553197	6.46301e+06	0	9755429	10252002	7.36596e+06	8598477	11136371	8936057	7.03434e+06	5.97403e+06	10152976	12119615	0	5.996e+06	8422671	0	13162102	6.27714e+06	10871180	14572941	6805839	8924603	5.82432e+06	0	0	0	0	6368717	0	5.96381e+06	0	0	8368617	6.71463e+06	10293790	5725686	0	0	0	0	0	0	0
Q86X29	Lipolysis-stimulated lipoprotein receptor	23883216	23345266	20639566	29096372	13794963	22935854	22309536	18925988	19065624	33061104	27911490	17923848	38492676	30875338	33763708	23756944	21721180	23393512	25652384	15713961	33047886	18109130	19742924	10403957	29863400	15861096	18577434	26443674	23421692	23770496	29215596	29941072	24451380	26804036	21437282	19701280	32277824	33212228	24740770	25688926	32940204	36816572	30752522	30059226	27192210	39050604	42786972	37505230
Q86YZ3	Hornerin	90652630	21517026	45805110	29940398	8567792	10717788	38429716	22747446	6.08098e+06	20404572	16304132	16500123	9168566	2.21302e+06	4922870	15154872	6023768	11362707	10439976	10820170	36692080	38619732	17262472	3.98252e+06	42095456	8329123	9600277	4.15836e+06	4.40338e+06	15453929	5.07614e+06	11574738	24493872	9356117	16044562	24573516	7.53601e+06	7.03283e+06	30070918	6.94396e+06	22552842	11726515	6885923	5.48377e+06	70106910	28284614	32493048	15221864
Q8IWA5	Choline transporter-like protein 2	35578144	19298906	19907314	22656132	16063094	26202504	23051880	25964348	19801590	22057578	20616396	14995211	32565892	24887794	27697150	19238264	15173876	13797670	18756338	11756922	19441628	16078443	17277864	12754343	16457016	15753051	16972848	21097448	13031049	13020378	10724593	12610366	13959432	12660297	16318426	13261173	0	17294800	20255752	22198490	20400842	0	14445415	21212948	18572854	19903378	17084628	21239428
Q8IZ81	ELMO domain-containing protein 2	12033221	5252174	6492029	6.75181e+06	5.52326e+06	8859866	9822766	7823563	13774647	0	3462707	3960482	7561561	7.39535e+06	6.51789e+06	3.78329e+06	2.8333e+06	0	7.03844e+06	4.98595e+06	0	5602816	6.44206e+06	3.57168e+06	0	6.27918e+06	8679829	6275403	0	0	0	0	5.56486e+06	0	0	3.86799e+06	4.17273e+06	5136687	8698663	9481684	7196612	0	0	9609164	6.00109e+06	0	0	0
Q8IZA0	Dyslexia-associated protein KIAA0319-like protein	17980796	14381461	13896754	19936288	9639459	16197087	15325878	12016746	10801540	19688230	14838552	9750220	22644244	20161914	29187958	18061326	15297137	14253731	20584840	11932017	26799830	12393060	18694894	7239210	25217854	14026275	16968568	25023958	16055995	21928494	29150020	26180386	22085086	26596072	19661152	18843510	29021074	31959496	23065234	27062370	30992706	31494212	32059674	21294860	19223916	27246086	29209630	28291060
Q8N392	Rho GTPase-activating protein 18	29950436	20639452	23239944	24935404	27904402	25335972	20568212	32091660	41458252	39503640	37179788	39338780	52058816	43717544	36594668	43683860	46569588	12118811	20405218	22734882	16226321	17091110	17445992	24292468	16862640	20941996	21830670	24378284	12254691	8703938	13162903	19433464	21676786	17660542	18657860	16343614	18058490	20453282	20573380	20036188	19626556	16213061	17913584	16620066	17101550	20432774	32850456	37164280
Q8N474	Secreted frizzled-related protein 1	0	4.83884e+06	3721234	6473389	0	5.56907e+06	4.75324e+06	0	5.44825e+06	10753405	5.1812e+06	2.61399e+06	7758600	0	0	6102973	0	0	3.52043e+06	0	23504326	23845226	20622442	8131869	22814700	25174070	20648760	20020804	28857016	17619266	27058474	14963889	21945040	21280912	24863422	34106840	0	11576383	0	7.17972e+06	8201599	5.89253e+06	0	10229748	0	10190601	8027822	0
Q8N9U0	Tandem C2 domains nuclear protein	50077056	22348112	34649572	30651988	25713460	42481948	25518732	31942916	37054800	28542384	33757644	51962556	84352690	38611384	34963356	26173708	31529992	15606237	30718804	24817988	13099239	10769423	9810982	14005280	0	14114256	25032218	18528572	17009098	22439096	15428775	26231454	29298554	25985614	26265724	23461282	35235660	32996540	38778292	32370202	31296882	28695786	32673754	39613812	28276440	0	10556796	14885084
Q8NBJ4	Golgi membrane protein 1	8013380	0	4.21236e+06	5.63798e+06	6.34496e+06	9082537	0	6.78556e+06	10042015	16224657	9937517	4778165	9587062	0	16071502	8833485	5.4582e+06	4.92563e+06	7.83218e+06	4.04074e+06	16260399	9510113	10482374	4390413	0	10642606	8335952	11388782	17066532	16234181	15951164	13343422	14760604	16977916	16531062	13498366	0	10507617	0	9261028	0	12272131	8.09927e+06	10718879	8.00459e+06	13547244	11878303	13141168
Q8NBJ7	Inactive C-alpha-formylglycine-generating enzyme 2	30392410	22817848	20347310	27273594	20044336	24856630	24344142	24851986	29580694	34605570	28944556	22441160	31216194	33584156	30571392	39752280	25667496	21136028	27435342	29732872	31672626	26917382	27111048	20844242	35329730	36047824	26378106	28418092	30562694	20779606	23798004	21880030	27982848	29415824	30985126	35624100	25559612	27069556	21256840	14003541	19901978	25479822	23855416	21336878	23348702	35937436	37841636	27500938
Q8NBS9	Thioredoxin domain-containing protein 5	20221214	16890700	19356132	19963316	20722642	17830888	15743618	19369354	18764070	16322589	14952964	17791234	18202192	13647738	0	22001000	16640629	11653449	24883316	22753630	22960568	23912850	19202476	26512544	21475148	25198598	27768522	24465670	12503183	10304349	14501469	14405543	16330716	18111128	16628102	19075066	24063828	22502282	29467526	27701382	23502126	22840540	27935116	25023972	23211438	11250902	0	13253237
Q8NC51	SERPINE1 mRNA-binding protein 1	11589198	11075044	13591438	12283833	15800563	12506491	8415991	11995140	14138830	9233831	11426587	13258608	10845448	10621628	7336627	12373637	12447683	2.62743e+06	10264806	13574565	0	6.81502e+06	5056255	8881574	7054533	9106552	9506249	9202024	0	0	0	0	0	0	0	3.55675e+06	0	0	0	6273847	6.05447e+06	0	3249080	3481919	7.82327e+06	3744453	5.17738e+06	9056668
Q8NCW5	NAD(P)H-hydrate epimerase	11294231	10081764	16612908	10698754	12955252	11785068	9393504	12785151	11190932	0	8845826	10378663	10151398	0	0	14606695	15434807	0	13870131	15140259	0	10490207	8723072	13590987	0	10099401	8.25931e+06	12590832	9205136	0	0	10244752	13530050	9062898	8881456	12952990	0	9701533	21787886	12189010	12638777	7.93055e+06	0	0	9331566	14961926	13121919	13558107
Q8NES3	Beta-1,3-N-acetylglucosaminyltransferase lunatic fringe	19964680	21976402	13389522	23771658	9498519	25478194	17229468	15376281	10163925	20845634	18297212	11371961	34447684	26870602	40683870	15930084	11540846	40744100	41471996	26686528	37029300	11635795	18555254	0	29176226	0	16042577	21375928	19519086	0	13885285	6912353	14007544	8460370	0	0	35515264	40545264	29994782	25648736	30941506	43891884	30886242	37340932	25375766	27589624	23942602	20227308
Q8NFU4	Follicular dendritic cell secreted peptide	0	60518148	42999652	0	7626345	18588102	0	0	42198190	56091984	40052884	22265020	66381396	0	34940130	15715172	13009851	31018244	70857510	42801064	128157110	120731300	136987000	46391896	79887260	85865830	153829570	121370960	23442282	22230382	0	19126786	19641122	0	23505026	2.81017e+06	0	0	0	0	0	0	0	0	0	40588640	40531440	0
Q8NHP8	Putative phospholipase B-like 2	8.10736e+06	13417861	11356466	14184048	5.11938e+06	15637608	11314230	9469658	5600519	14877081	7.962e+06	6.308e+06	13190186	14085911	11320832	0	5633320	13558595	16491003	6.15336e+06	15369905	11792331	7.20966e+06	0	10239553	6807056	7938801	2.70273e+06	0	13874492	15898353	12506665	15271826	6972551	4.86701e+06	16550252	0	12843092	8972456	12100564	10115187	9171719	16292104	0	0	11865966	14777724	6835611
Q8NI22	Multiple coagulation factor deficiency protein 2	27054146	11786512	15756960	16529784	20404348	11823081	17364308	19045072	18498390	14437784	18195774	17438708	21601566	8597183	6732937	6.33325e+06	8500024	0	7498632	9481461	19578266	24340784	22011362	15439982	16992108	18905728	8861855	15973099	13855717	5802514	14517116	18063248	15121596	13863048	16235115	0	0	0	12181787	0	3251244	11867583	14953694	0	25754758	19579886	14204820	15359502
Q8TC12	Retinol dehydrogenase 11	20096120	10419701	12566484	13459799	20428804	16491157	10272773	18653992	18693620	11112793	13945382	17525926	20107010	16268929	19112132	17516346	16419904	4.38259e+06	13737057	17203906	11116191	11609915	9425862	18952872	9848752	14078293	15914720	20826314	9370023	5.76556e+06	9164352	14245238	14332163	14341829	12805840	15191127	11937412	13377645	18559582	20305724	16402955	13126690	17603058	15897004	17503052	0	0	10060430
Q8WTS1	1-acylglycerol-3-phosphate O-acyltransferase ABHD5	57512910	32711146	42242788	33244216	35893972	47141604	36724656	45768980	28847392	31205446	24048744	21008382	38922870	33285872	33981460	27841794	23440266	36453052	43629908	34831524	20246890	27212630	19960662	22626434	19548478	23724888	28861136	22378792	19675472	19050936	19955348	25364244	28148364	25349976	26421124	28349998	30380932	30377698	44320680	60327700	41355760	27568368	35137380	32751094	39480750	12900274	14076453	34957350
Q8WTV0	Scavenger receptor class B member 1	34294416	19550044	19815426	19875536	21721630	24057106	21233994	28053646	28671394	27007636	22741206	18413594	29210514	28333726	29489852	24751794	19226926	13820728	19795982	18328714	12509159	12525375	13326151	14761216	12351656	17517728	17504464	13124109	18733790	18021120	17775884	22797304	25292238	21428604	19880310	20556944	22962834	21344866	24918316	25433352	22757848	16400522	20618914	20773472	15351956	13786961	8322478	16334372
Q8WUA8	Tsukushi	9805681	7342027	6238000	10262098	0	7595112	0	0	7330147	0	8607124	5987456	10307286	9713192	12345521	10499689	6.08219e+06	10888009	14226567	8.32397e+06	4280629	10118896	10802946	0	0	0	5613645	0	0	0	0	0	6630740	10970691	0	14002734	0	0	2.32379e+06	9757486	9521514	0	0	9637515	8988234	18869838	18169478	10326168
Q8WUH6	Transmembrane protein 263	106534310	46294972	49021532	43437804	58843470	67473416	50370124	72521660	55706180	41807388	32286552	33952300	50261332	42700812	52810268	33871444	27406852	31161020	39465856	39212180	0	27801312	22183290	25110986	0	25909880	35504744	34368316	33536040	24566626	22572214	41704296	46663396	38063796	49564360	29448416	38775844	39891336	60061520	43306380	31550826	26581570	35384744	40852252	43352964	0	0	34484210
Q8WUM4	Programmed cell death 6-interacting protein	21257364	22054166	19627708	22873918	19529418	22237720	21904110	22311518	23648854	24710056	25129504	22258070	28318320	30109304	30908444	31110946	32405504	14942979	23637090	20947844	29732160	27633586	26015288	23010032	32201528	30100668	28475614	38051412	22444850	18425322	21484098	24172204	27149368	24506908	25784928	30161124	21327932	23603372	22185340	22720448	25261082	22277488	20405416	21464338	19072646	25852540	34864770	31551340
Q8WUY1	Protein THEM6	5689516	4.01064e+06	5024880	3.53192e+06	7.04787e+06	7661211	3.67611e+06	0	9788886	7.54667e+06	5535432	10978000	8516756	5.94041e+06	6023290	9189028	7.74575e+06	0	2.62833e+06	4208901	0	5.38984e+06	0	8.19367e+06	0	7024976	7.09677e+06	7627103	0	0	0	0	0	2897050	3.71892e+06	3.8735e+06	3.60827e+06	0	0	7291046	6.01377e+06	4.50913e+06	0	6.30591e+06	0	0	0	0
Q8WWX9	Selenoprotein M	8.14311e+06	3.58294e+06	5.93713e+06	6951264	4427340	6.30584e+06	6.14996e+06	5914850	4917548	0	4536166	5409759	4379185	0	0	3.39595e+06	4.06763e+06	0	7200842	6.00273e+06	0	8624578	5046470	3319309	0	7.21728e+06	4249462	8601701	0	0	7.61086e+06	9023622	7.52296e+06	10155749	0	0	0	6968278	7444959	8248936	9742006	0	6664675	0	4967210	0	0	5175647
Q92484	Cyclic GMP-AMP phosphodiesterase SMPDL3A	11564999	18451604	14639380	16947780	5849641	16909242	14809240	10984576	5.03954e+06	12192725	4.77788e+06	4.83991e+06	14826777	0	10518911	6.54966e+06	4698413	13274949	14180109	6872763	19053648	15547652	13175930	0	15480559	8906389	10751448	8971776	9420041	12799513	12201601	8878205	10910772	17210772	12862753	14854304	15337957	16380066	7560240	13006600	14047394	16022006	14726991	14419893	12026439	13549049	13393727	9168085
Q92485	Acid sphingomyelinase-like phosphodiesterase 3b	74885780	37850412	52997724	52771340	45354212	46911988	42476480	48058116	30453270	23402490	20558796	21516020	44063110	24868268	27391266	15912835	14965603	31124384	49534904	44810308	22382022	20759308	17294178	15716614	19449228	17224456	24110378	24173352	37893790	32033360	40148640	49323788	48296830	40998110	39436560	32121156	50098308	44881956	54328440	51361812	42005124	42434364	49890476	45859884	37684744	22616460	22566600	35495824
Q92504	Zinc transporter SLC39A7	6.28746e+06	4.04582e+06	5.48539e+06	4.01751e+06	5580966	4632458	3.53947e+06	4.44379e+06	5.11042e+06	3742318	5541183	4.5851e+06	4749081	3.89672e+06	2.82157e+06	4609199	5348345	1.98827e+06	4.9891e+06	6.7881e+06	0	3629702	4010397	4.83329e+06	0	3418092	4.49329e+06	3.50302e+06	1.94564e+06	1330793	1.92792e+06	2.6074e+06	3.46695e+06	3.22243e+06	3.80621e+06	2.88068e+06	3.84757e+06	4154963	5721473	5403384	4593067	3.41617e+06	4.87157e+06	4.30448e+06	4194597	0	0	2.52909e+06
Q92520	Protein FAM3C	24768306	20770174	15229678	24828850	19545792	30126088	23064482	18398088	29136774	56905116	41426750	20715328	49632260	46417450	52452940	39254080	24962198	24760622	27073818	16596623	31158390	17027222	24449626	12528174	32038440	23245466	22171288	36332988	21123302	18557106	26128194	24617660	24595474	26274246	22199406	24411838	34169180	36237376	30856132	28066680	34580304	47805590	41514500	40247910	37930284	55187964	42922910	35156652
Q92597	Protein NDRG1	20843152	9228874	15500513	12143160	20868662	20676620	15028932	19723992	21132798	10579068	17201140	18270244	20945342	22180038	25380026	19814768	24019198	12811000	20395612	27365470	22934872	23405876	11448135	23957590	19345854	19470140	21716432	18023976	6922433	0	10775814	11724439	15722448	10169901	15473779	18224034	0	7386841	13171123	24289218	27075020	11023617	13651109	13320762	13598167	12619495	18464706	22911260
Q92734	Protein TFG	28847414	23453442	27766014	27284012	22045442	24032034	13022664	21685000	24528256	19970418	30589694	18237346	20587182	24606556	0	26167370	27097842	0	27166392	35767830	0	28300158	24967626	35812110	0	29524006	25366116	32796684	0	0	0	0	22419158	0	0	0	22543328	0	29689798	29385240	27090584	0	0	0	0	15373883	21802622	21869178
Q92876	Kallikrein-6	65186340	86389790	87365420	133323570	85390910	140508400	92004740	91185110	149950400	214463280	160477490	99467750	255631260	214535360	254175900	153265230	158846240	166853460	145201120	128764920	167450660	156343570	170087490	95484020	195327730	175060220	169418830	171616220	162111310	146350370	204087520	201599000	170500320	180869250	175570990	244692670	151796110	166038770	119658960	136126540	154662500	205256380	167189020	151000770	139581700	365709380	395208640	351364060
Q92882	Osteoclast-stimulating factor 1	27533394	20526730	17563570	13120823	19592944	16436089	16766688	19684164	21635932	10954009	19225310	19510146	32396400	34027376	29838520	25577986	28895772	25672772	26594024	22113958	0	8704695	23920066	17272660	0	15312444	0	25106176	0	0	0	25743966	6875933	24996606	0	0	21836146	9643390	21838918	20518738	19999944	0	9145524	11331672	11025856	0	0	0
Q92930	Ras-related protein Rab-8B	56490350	34188600	33650784	32561248	26069662	38848572	33670324	43589356	29802394	30591486	28027612	24225250	42905904	33456104	49742196	32794812	27078362	25268112	38810984	29026822	23439334	30678472	27030050	22511784	25667352	28230208	29834446	29506504	28391430	23250362	23693822	29373974	32224462	30283706	36437292	33264630	28015996	26783360	43188350	44765340	34023944	25880436	28867090	32570954	30277520	15624860	16951496	25907034
Q969H8	Myeloid-derived growth factor	13117894	12964698	14324252	11319653	16414410	12577522	11205824	14358545	12633982	8920510	9987627	12322237	12867782	6841617	7.85527e+06	8460021	7.01252e+06	4.97885e+06	14520257	15228791	0	10557144	6721892	12813001	0	9688386	6266957	5819393	0	0	0	0	0	0	0	6882514	5.49649e+06	14939240	3.22889e+06	15271174	11803423	13790601	11904174	13765499	14654298	0	7.65253e+06	8386843
Q969P0	Immunoglobulin superfamily member 8	14029672	9807117	8036526	14230633	7304356	12404312	10647207	9099125	5867583	6269567	5.82829e+06	4485328	9481625	0	0	0	0	0	0	0	24967528	14922285	18660336	4887348	17236662	12911294	15977436	15430211	10224508	13950036	15157267	10591086	11914054	17997252	14313227	16034621	18937664	19334746	14066006	9747441	11891970	21312012	14054228	18230334	13774598	16331738	20044856	11043961
Q969Q0	Ribosomal protein eL42-like	9992385	9080325	11811159	11811001	20007320	13046090	7284312	18530966	20235206	11696509	13564294	20693144	14608214	14371564	13838208	18114390	18205090	0	16333223	17930098	9871059	16901638	11610109	23247476	14145848	21341386	20377792	18830866	0	0	0	0	0	0	0	13291616	0	0	0	0	0	0	0	0	12984448	0	0	0
Q969T9	WW domain-binding protein 2	29735192	22837114	27118800	24948898	26615906	26079178	19056044	29187898	29150618	28721760	27392412	29999574	37800708	39435264	32401146	34766340	32938788	20450922	31035358	32216570	19842804	18193720	18909584	22762666	15271732	15498194	17255296	24008264	13483422	10255472	10361001	14631763	21077358	17303676	16246517	12849214	16659892	0	20857040	17294598	0	11175434	0	0	0	10828491	16047600	24556604
Q969X1	Protein lifeguard 3	82710320	82732264	61990220	56406950	50634708	61057700	59009852	80476460	50046696	69730130	58991252	43794132	75137230	47231704	62252108	48466464	35321052	66719004	70439144	55959916	40899268	74283900	40536440	38116460	36152376	49668628	53853016	38700436	44145636	35164520	34989940	47060476	59535444	46039824	0	50444390	41757720	38929656	53969710	48883404	41410812	36991828	45563300	52434896	51737668	39819732	44641716	58278496
Q96AD5	Patatin-like phospholipase domain-containing protein 2	27180068	5558724	8372056	9824240	10847966	13556596	12853872	13443368	10460141	7.28071e+06	5.07321e+06	6.06505e+06	10594094	6.49745e+06	14725036	6921814	6488054	3.56836e+06	7366497	7.8997e+06	4.96792e+06	7.25705e+06	0	7.13158e+06	0	7.71066e+06	7781263	7254550	0	0	0	5.63366e+06	5.8099e+06	9995311	9027059	9067283	0	9983432	13732403	13982639	9423786	3905503	7235016	10536192	10653325	5.3451e+06	4.76886e+06	6.83555e+06
Q96AG4	Leucine-rich repeat-containing protein 59	15082265	14397710	20683874	13452740	25401050	18375598	0	20664818	25095864	13914301	17655598	22602078	14979290	15843517	0	16853898	21598920	0	13262559	26418046	15065270	16449774	17281296	31193418	18123728	23186416	22068488	12320197	8352024	0	0	0	15471860	9428317	15514087	10273380	0	0	0	21850006	21227114	0	0	0	0	0	0	0
Q96D31	Calcium release-activated calcium channel protein 1	39190420	12082861	18312770	16971174	17950622	23698206	19237342	23503590	17504694	12004817	8568882	12626701	28329790	15610744	20488202	9283623	7.02478e+06	9895581	19422704	13285919	0	8481147	7.63515e+06	8663030	7032100	8130283	8973921	12010931	8074547	6.82799e+06	13239876	14083557	11301840	15484967	12775898	0	20306982	19197026	22527564	14929046	12045041	11860844	15921654	11314579	14494322	0	3.65258e+06	10609562
Q96DA0	Pancreatic adenocarcinoma up-regulated factor	256681900	387577300	344401500	283859970	166687220	339092830	233231490	252685300	146315650	288991800	278603700	145765020	248456580	224389650	333898240	227024110	136066620	256000510	284678050	148006500	416131550	353239740	493561340	140308370	302025200	443973950	577756540	470820860	192340930	262596100	234756350	237245180	258704720	222761680	267622180	325803870	375290340	332887420	252935150	223096060	227818930	343269150	319210240	291511600	394056420	172911200	257602430	146674270
Q96FQ6	Protein S100-A16	35806530	16595257	15424453	23237642	17171442	21565334	20464978	19218072	27368234	24454002	23678550	20340998	34380696	22762400	31345548	13731359	15627749	16274089	15913667	14963880	18363334	14102930	14001321	12382166	16132755	8.31599e+06	7615741	15980220	17648238	21711296	17687026	30098142	26870138	24234168	28664628	7.94529e+06	19060052	10261954	26080892	22977662	8004000	15212659	15331579	20544262	19236284	13574183	10183177	18537474
Q96FW1	Ubiquitin thioesterase OTUB1	12821705	9365168	9520740	9097777	10138648	9456896	0	9939805	8657207	10663392	9297966	10295464	6.72948e+06	0	0	10557982	6.76686e+06	0	0	10767237	6514339	7798312	7462824	9332986	0	8322810	8581000	6318811	14148475	0	14759494	0	19874890	15847316	16319392	17567236	0	0	5307892	5476767	3.86268e+06	0	5.39963e+06	0	0	44571150	47406280	39730856
Q96FZ7	Charged multivesicular body protein 6	17833230	7.36651e+06	8549246	9159329	7307772	10601194	9496334	10474158	9223717	9352955	7.97779e+06	7.63345e+06	13416419	0	14169486	8499946	6.89485e+06	3330707	8410507	8663133	0	0	6924756	6355112	6.60975e+06	7686044	7.53507e+06	10200701	0	0	7525305	0	0	5362990	11407580	8220628	0	8201328	0	11152321	9002565	7369541	10919132	10228972	9733538	0	7048422	0
Q96G03	Phosphopentomutase	11757197	8760214	9234181	6.15729e+06	11095499	7.79524e+06	5271100	9448434	11293745	0	11109066	12981580	10880919	19027424	11943927	14986459	14793088	0	7.39381e+06	8608581	8.0527e+06	11489695	9989322	11176285	0	11396955	8661347	11203577	7764656	0	7.36009e+06	0	9277845	8792492	8145434	8700376	0	0	0	12736735	0	0	0	0	21748018	48803184	0	0
Q96G97	Seipin	38242292	15124132	21823018	19150758	15208920	24866758	24732628	31490168	31168032	23527248	20786108	22914864	41907696	23565642	27349488	21208888	15367895	16567054	28097556	23401386	18150414	6.97374e+06	20330918	17344324	14532046	16380934	19269800	19362036	16220097	19570600	17156934	23266760	19467188	18906058	17849696	9956400	29783484	26040740	35954300	42177824	33806770	21290896	24356492	22448060	24926224	0	4347413	15405003
Q96HE7	ERO1-like protein alpha	12802903	11185982	14422074	0	17458434	15459705	0	12726455	16241402	12673939	11910760	16051203	7.9083e+06	8870595	11389985	15207811	12241635	4.71278e+06	14027683	16122884	6.24895e+06	13912678	14571898	17713948	10990983	14981402	15870133	12392320	0	4887273	6382135	7.71054e+06	10449803	8973788	9988190	11739785	15448138	12824447	16580856	16451937	12687006	0	15386870	14199638	15469361	4.87191e+06	10449419	7901452
Q96IJ6	Mannose-1-phosphate guanyltransferase alpha	8617160	9282328	14960840	9801869	19145500	12769202	8917368	14626727	17062842	13411077	21385696	19224898	17862274	15915206	10929039	17675042	20425718	5448359	11483209	20315636	9463056	13091821	9952180	19108366	13315177	14323914	15989826	13112149	0	0	0	0	11534270	10368949	8498859	7.90069e+06	8779959	7.01074e+06	13692285	13653784	11894128	11439887	13449954	11306886	11033308	7.68987e+06	12505928	15060660
Q96IU4	Putative protein-lysine deacylase ABHD14B	29989952	32002086	29166522	25702386	27363836	26691702	20574508	36496016	29421790	24685244	29911768	30847072	31463888	33742370	27566242	34056784	33150088	17485298	31227062	37689750	24571914	32185250	22705320	34332244	27077862	30277778	26503896	28957682	17486362	15281687	20544250	22362202	31934626	24184132	29619170	26222922	19836706	21198334	26252402	21532710	25637418	18177128	28359186	19908516	23261892	14593627	20186560	27450092
Q96IY4	Carboxypeptidase B2	12807828	9271284	7221399	12914022	7908137	11243111	13994122	8.24615e+06	6613922	12054847	8134366	5.27599e+06	9930474	6741077	15464260	9017910	5483202	0	8.27097e+06	3.91954e+06	0	7.58846e+06	11075579	0	15261861	9538489	13383421	11618133	9955185	10560121	10909164	10594028	9799882	9245157	9511703	10561272	0	8787741	7.74768e+06	6655487	8.11019e+06	11760493	0	0	10724400	12009844	11205394	9658261
Q96KN1	Protein LRATD2	17902484	11628327	9384141	9982655	12848022	11797208	10797804	15998476	11693080	9322123	9448923	9126065	14808870	15395882	15457163	7596326	10621803	0	13148318	10493989	0	0	0	8983558	0	8900066	9191186	13153831	15277179	0	7.85599e+06	8640462	9847433	11038701	9981903	9515500	0	12800262	15958525	11572677	15167069	7742231	7.48178e+06	14314944	12022787	0	0	0
Q96KP4	Cytosolic non-specific dipeptidase	160969870	157574340	212296380	149694900	245944400	170796860	106852620	204652140	253596560	184721730	244878880	282505020	234627950	260663970	167608300	249274910	307984400	151275070	248412560	365189120	98691704	175827070	117092300	251327600	117595480	157870930	132263340	134571040	97309780	74899464	97772370	139299760	173162110	128708670	157762850	130159950	132633256	145489490	179541580	195903710	180052660	152602560	159664940	128694720	164705730	112361064	157724350	247247120
Q96LJ7	Dehydrogenase/reductase SDR family member 1	71209096	35308160	44978464	40799364	35525492	51508260	38765970	50345070	35438852	26071988	22102990	28516492	53723520	31211746	38090784	27724972	22388172	26120620	42147430	31325086	20405048	27087282	23423148	23026390	25726820	30123462	34145936	33662756	24493572	23411036	27018236	32537660	34235336	26575342	35886708	30056708	35611930	34992556	52656612	38703596	33137686	28692348	39364604	33819224	42925464	15374468	16453739	30848040
Q96MK3	Pseudokinase FAM20A	11429057	13366903	13873545	16747068	7334647	12447660	14417469	0	6142972	13971617	12507886	6661351	15193979	0	29104528	18670552	15875179	23625690	27904422	0	20866488	0	10691707	0	17352642	0	12226701	18783372	17824792	17710302	21587766	22071970	17866600	20969220	14777296	17581398	17320526	17855764	12813279	22445202	24949740	15657323	10819148	21452322	0	18403108	20949666	17261752
Q96PD5	N-acetylmuramoyl-L-alanine amidase	23768992	25099232	15831664	23006880	10822696	16875974	20147938	10866159	10357210	6.90431e+06	12400253	6.73854e+06	13233453	13852280	19129186	11769657	7.80963e+06	0	25456104	10433354	19870620	0	10151881	0	12349308	15028657	0	0	18223762	16524180	23914822	22464782	17749046	19252966	0	18586234	20710818	21267762	14510675	13316528	0	0	0	0	0	18301842	16408475	13537774
Q96S86	Hyaluronan and proteoglycan link protein 3	30337350	28577778	21161688	34093930	15527554	27527690	29830932	24032796	25493116	39271730	29529348	21825858	30975826	29090582	48306892	41828244	27300990	32516934	41363852	21301934	48751604	42350004	43769612	19147002	44225664	38480264	41586076	43010284	38907136	30706634	41501304	41612264	36377052	34567864	38142164	39291636	32752856	38565892	29402664	32974620	29623248	38043810	31046600	31036176	29295752	53809640	64366330	46722372
Q96TA1	Protein Niban 2	23453648	15666628	18986740	20837338	16326298	16989648	13861857	20343458	26554022	29140894	24042668	23788376	39756544	36113376	29425612	28998640	32754152	9699562	17034076	20971884	8592526	14439564	15599791	15192831	0	17298318	25143562	16462791	12034478	10138591	12562550	26293030	17270380	14209007	16077635	14628799	12899028	16708363	16944846	14074819	16622030	12626739	19751590	17496662	13850974	23399328	30479680	36677668
Q99102	Mucin-4	549421100	222394540	313440770	366015520	353047230	402629340	279684350	394441020	540669600	498913340	459337820	418766240	856079170	556950140	554307000	451133500	463929760	179682080	250752270	232006320	165895500	169023150	210341100	201541780	156272370	198014140	277653200	192667550	65971024	76805576	86211176	127388120	98480050	95604210	95441750	87284330	142711220	141441540	167444830	160016370	124167450	119223480	128250380	136134370	114657250	187556860	195029390	342934660
Q99447	Ethanolamine-phosphate cytidylyltransferase	4232546	6.03703e+06	5641435	3809165	0	2.21904e+06	0	4578281	2.33417e+06	5.33167e+06	7.20295e+06	5741778	4755877	7.14982e+06	3.12204e+06	3.46649e+06	7.54258e+06	2123957	3.72364e+06	4.21999e+06	0	4.63994e+06	3150490	7.05556e+06	3.71933e+06	3.4499e+06	1.41397e+06	6.52345e+06	0	0	0	0	0	0	0	0	0	0	0	0	3.41957e+06	2308620	2.08377e+06	0	0	0	4245891	4943455
Q99497	Parkinson disease protein 7	109669640	100328090	108438960	85073480	118338730	108180740	75634420	127455670	117411970	101679240	118223500	119728310	119371480	128984600	115156670	140986340	132832210	66218804	96064250	124732690	80817080	112921450	92571240	141557840	74687890	106204660	99251160	102753080	55183320	34861670	54865972	68967340	95638480	79021500	87437590	69476856	70702440	87874260	92740880	97118710	87193176	93555310	82761290	80767850	86688616	63744720	72287010	113484880
Q99519	Sialidase-1	33923500	52920708	30698790	40047416	24896990	40325668	36555420	29561454	16310193	32381518	23802394	13323879	40461624	35435064	33959740	18784158	14672400	36065736	34897040	20572408	50806864	58121240	45558610	19289192	51342684	41642240	35625790	43957468	42015960	35268010	48430924	35972920	44567028	49010836	49704116	65796116	36027468	41629372	34877836	33734030	33933076	50177044	45148052	41800304	38853350	63313220	65515190	43895860
Q99536	Synaptic vesicle membrane protein VAT-1 homolog	136986430	73299140	69100540	75263800	111186300	98758040	84757720	115859990	124732200	80428810	71261304	79168740	147736620	99716510	105690370	83731220	68994180	47321324	73242056	79829550	37369670	45961264	53461930	56086376	40221404	59514884	57749364	57817744	45242276	32721290	40581464	55810930	65308820	53273150	68919760	53445504	72991780	75269704	102843970	74259380	87398090	64454520	79353304	84147130	83067200	35368940	34930804	64851812
Q99538	Legumain	40174970	140901950	75217570	65018050	33628924	60778540	59614236	57717736	23257276	58972492	47223948	23348626	51284124	61268920	51017056	43650310	34845324	59321040	61116200	33026088	63129756	159132080	42260180	16219390	49774040	45587772	29180378	32457172	74552710	45582476	56007950	34638216	51430228	62515876	78114510	121650520	30904578	46903004	33518608	44984240	43915516	53100844	39707910	42783330	44549100	65712250	63338464	28076270
Q99541	Perilipin-2	3568488700	1981232500	2509846000	1645605500	2028150300	2122689800	1587007700	2737229600	2197243400	1773343400	1559226000	1541279200	2329493200	1604700800	1664354700	1469898000	1250990200	1693842300	1928036500	1784101900	761877760	1539527400	1138045200	1303232500	839543740	1483532300	1340875100	1165097000	1374447700	1105656700	1068061100	1352538900	1465716600	1278369500	1602793900	1119052300	1622666000	1507948200	2548561200	2676819500	1900377000	1359422000	1783602700	1780477200	1724650900	536415740	473883460	1194467100
Q99574	Neuroserpin	12345700	7358948	7939077	11595968	8467068	8496661	8302390	0	4601545	0	5.76868e+06	3.13941e+06	8.20474e+06	0	14057790	6.04187e+06	4.46413e+06	5989885	6429367	0	5.16305e+06	4.25848e+06	0	0	0	0	5.16111e+06	2.43184e+06	9934920	12140190	12139311	11640280	10952959	13866074	8508613	10018691	17000672	15443726	9323019	0	0	13492971	0	10757204	8453736	13182366	13593871	8542597
Q99584	Protein S100-A13	23209350	12956934	19101796	19434462	19797420	23337400	15435082	14637079	25163484	15314859	17287904	17375924	35460876	21174262	24184848	11426837	16264975	8590300	17920262	16301900	0	12977027	9398330	19287724	0	9100958	8440501	23597024	18608246	14845008	14969228	21429774	22096592	23855324	34070730	6007929	22124720	16006992	20381312	13702699	20424740	0	21172644	21333380	22441126	0	0	19964722
Q99650	Oncostatin-M-specific receptor subunit beta	19666494	24264188	15327896	22083794	8671420	14430592	18457150	13459771	5516966	0	0	0	0	0	10342834	4260287	0	0	12934465	6057451	28634172	29274796	26416882	8653679	26759826	21113442	23536632	17618796	15866963	18049964	18556688	17463894	18571172	16913340	17555292	23185828	22317276	20303838	19714604	12371094	0	23008332	19398598	20957870	18968696	33901240	44192028	30071764
Q99653	Calcineurin B homologous protein 1	23988530	13864369	15333966	14139494	12647042	14174904	11651852	15644609	14330900	11902275	8681427	10725816	19724138	15677908	20254364	14232202	11590453	9214365	20925146	17109674	11534660	10745254	11964768	12393533	7957804	11819047	12293004	15726496	13592807	14659360	13618867	16765369	14341413	15693774	16524308	12829160	13640125	12187333	19822880	23979662	17458292	8786333	13173259	16487969	14593858	5.53849e+06	6.49931e+06	10150823
Q99735	Microsomal glutathione S-transferase 2	26038734	24625082	42759504	28985806	45716628	27947150	18986906	27538798	44788828	24905312	33769924	49174984	32512466	27715136	0	33603290	32075274	15169464	26697730	53402304	0	17453552	10215316	42142020	0	26817278	27462812	12527019	10606332	5.68579e+06	15487796	19915378	29147286	18418820	23686572	16511540	0	19067322	30857936	29599798	24552430	0	24749866	10049750	22446470	0	0	0
Q99747	Gamma-soluble NSF attachment protein	113179920	55665476	63796860	64682584	62894244	80464056	70761464	83481740	72545720	61880944	58082020	52599628	91610550	88424210	97569050	72889896	62556604	73897190	103962270	77291660	0	58683890	55247936	57792756	0	51071760	64865510	42425840	61538748	0	0	0	84582210	56646860	72542376	77226630	0	58706304	74574600	74567440	64998732	70225000	69225780	85348790	65460500	0	0	66969260
Q99805	Transmembrane 9 superfamily member 2	14520489	12576601	13600748	14931307	21966400	17954158	13426627	20344966	15938980	11647310	13046422	13203831	9070252	0	13409676	23911226	18416582	8.04548e+06	8994340	19221306	11829931	18052892	13289791	24942190	13286955	21337394	14120556	19013578	11029642	0	5708744	7576800	11805943	11194490	12218675	18577074	10268915	10456842	11401341	11919676	12452126	17058454	14429993	13614784	14862780	8856106	17994762	11072251
Q99828	Calcium and integrin-binding protein 1	44280628	28027556	30738990	37184580	27692658	37516116	36571572	35172124	34940980	42050412	42480228	37898090	57725276	39905336	36362440	45442864	41289816	30892414	45580010	31499086	27063830	33711720	30893598	22760832	29628480	29694824	38484468	34952916	25525030	21159622	23978422	29186778	38942948	36376092	36346732	33930064	29482346	27882986	33496888	39523990	33225982	21418720	29356924	26548342	27140116	15320561	32749328	39288172
Q99832	T-complex protein 1 subunit eta	22865182	20907810	32648752	21044774	35784136	29122800	17128684	26568064	32476566	21430442	28757770	38254496	30643462	38142796	19749850	34028544	39491252	11043973	27522314	37316656	14996870	20033668	19669588	38896180	13531732	25051442	26414044	27643528	0	0	10643546	20268118	33066032	20368056	19041614	11355676	0	0	24279178	23521532	20386922	19415592	15766689	14228491	21417034	9674068	11737748	22637300
Q99943	1-acyl-sn-glycerol-3-phosphate acyltransferase alpha	21078368	20834250	25522578	21783260	18953284	22134254	17782830	0	22352070	0	22060572	20129248	28027866	25223052	25814970	21324852	21430264	15882888	20538196	16631249	26915644	16200177	22122622	18167266	30432852	21337192	26051122	18472528	11365430	16905148	17652324	20895096	19711530	20316044	16286152	18497088	30275840	27786702	25369652	25871218	23988358	25147404	24552102	22698588	22224498	17366394	25641034	24294214
Q9BQ13	BTB/POZ domain-containing protein KCTD14	20231000	17969262	24034716	15956963	26715254	20045912	15408965	24495930	22024304	14262805	20904192	19523964	18603404	16634574	13324189	24463470	28725208	0	15399673	24368924	15742780	23296314	16916244	30043606	18936396	24987898	19282876	17438008	7.88095e+06	0	0	0	17307016	0	0	18335222	14583692	16630688	21452270	27786936	22778328	21226570	18289100	18809968	21614476	0	13541459	28565098
Q9BQI0	Allograft inflammatory factor 1-like	19625120	11972764	21977650	22296028	24371518	17195998	12542420	22525924	28394592	22601282	22852980	33747330	29662124	28217462	23913846	32944138	32310770	0	19195444	25264086	0	15540715	0	20358786	0	12715527	7292683	0	8101142	8522813	10011227	12825928	14229751	13325571	14778217	0	12934730	11292097	18530082	10685773	0	0	14130866	0	19246482	18909716	13828366	23587206
Q9BR76	Coronin-1B	13475989	13063251	13891443	15371233	17105368	13486095	8963892	15800192	23097180	18439660	21118788	26203092	24320100	24835184	15978691	27393492	29436230	0	14419758	16670873	0	10703608	6999742	20178270	11169018	13832434	12153577	17911644	0	4743217	9791120	11721831	12234973	11415180	11273561	10329335	0	0	13545746	13957028	11292838	0	11366344	0	7670742	0	0	13626652
Q9BRA2	Thioredoxin domain-containing protein 17	17473820	18696298	15251741	14476972	20143458	14427305	14191655	21079888	19812384	0	19382814	21250490	28821358	20543298	16146785	26499488	23667772	0	16390040	17246200	0	20209702	16743001	26071294	19490136	22688184	16587560	17438232	12292358	7518874	0	12167321	18979110	12226200	15456193	14537994	0	0	12856732	17277156	17267422	0	13256152	0	17217898	0	17986780	19058828
[truncated: 99 more rows]
[truncated: 36 more columns]

## Sheet: Table S2
Table S2. Proteins Exhibited Significant Correlations with SARS-CoV-2-specific IgA or IgG Kinetics
[truncated: 137 more rows]

## Sheet: Table S3
Table S3. GO analysis results for proteins temporally coordinated with SARS-CoV-2-specific IgA kinetics.
[truncated: 937 more rows]

[truncated: 2 more sheets: Table S4, Table S5]
